# Supplementary material for: Morphological and molecular evidence support the taxonomic separation of the medically important Neotropical spiders Phoneutria depilata (Strand, 1909) and P. boliviensis (F.O. Pickard-Cambridge, 1897) (Araneae, Ctenidae)
Source: Zookeys. 2021 Mar 8;1022:13–50. doi: 10.3897/zookeys.1022.60571 (PMC7960689; doi:10.3897/zookeys.1022.60571)
Supplement: XML Treatment for Phoneutria [file zookeys.1022.60571-treatment1.xml]

<!DOCTYPE tp:taxon-treatment
  PUBLIC "-//TaxonX//DTD Taxonomic Treatment Publishing DTD v0 20100105//EN" "tax-treatment-NSO.dtd">
<tp:taxon-treatment xmlns:tp="http://www.plazi.org/taxpub"><tp:treatment-meta><kwd-group><label>Taxon classification</label><kwd><named-content xmlns:xlink="http://www.w3.org/1999/xlink" content-type="kingdom">Animalia</named-content></kwd><kwd><named-content xmlns:xlink="http://www.w3.org/1999/xlink" content-type="order">Araneae</named-content></kwd><kwd><named-content xmlns:xlink="http://www.w3.org/1999/xlink" content-type="family">Ctenidae</named-content></kwd></kwd-group><mixed-citation publication-type="journal"><person-group><name><surname>Hazzi</surname><given-names>Nicolas A.</given-names></name><name><surname>Hormiga</surname><given-names>Gustavo</given-names></name></person-group><article-title>Morphological and molecular evidence support the taxonomic separation of the medically important Neotropical spiders <italic><tp:taxon-name><tp:taxon-name-part taxon-name-part-type="genus" reg="Phoneutria">Phoneutria</tp:taxon-name-part> <tp:taxon-name-part taxon-name-part-type="species" reg="depilata">depilata</tp:taxon-name-part></tp:taxon-name></italic> (Strand, 1909) and <italic><tp:taxon-name><tp:taxon-name-part taxon-name-part-type="genus" reg="Phoneutria">P.</tp:taxon-name-part> <tp:taxon-name-part taxon-name-part-type="species" reg="boliviensis">boliviensis</tp:taxon-name-part></tp:taxon-name></italic> (F.O. Pickard-Cambridge, 1897) (<tp:taxon-name><tp:taxon-name-part taxon-name-part-type="order">Araneae</tp:taxon-name-part></tp:taxon-name>, <tp:taxon-name><tp:taxon-name-part taxon-name-part-type="family">Ctenidae</tp:taxon-name-part></tp:taxon-name>)</article-title><source>Zookeys</source><day>08</day><month>3</month><year>2021</year><volume>1022</volume><fpage>13</fpage><lpage>50</lpage><pub-id pub-id-type="doi">10.3897/zookeys.1022.60571</pub-id></mixed-citation></tp:treatment-meta><tp:nomenclature><tp:taxon-name><object-id xmlns:xlink="http://www.w3.org/1999/xlink" content-type="arpha" xlink:type="simple">E967FF4F-B34B-5EE3-BE3B-F7E26859EDE1</object-id>
                <tp:taxon-name-part taxon-name-part-type="genus" reg="Phoneutria">Phoneutria</tp:taxon-name-part>
              </tp:taxon-name><tp:taxon-authority>Perty, 1833</tp:taxon-authority></tp:nomenclature><tp:treatment-sec sec-type="type species" id="SECID0E65BG"><title>Type species.</title><p><italic><tp:taxon-name><tp:taxon-name-part taxon-name-part-type="genus" reg="Phoneutria">Phoneutria</tp:taxon-name-part> <tp:taxon-name-part taxon-name-part-type="species" reg="fera">fera</tp:taxon-name-part></tp:taxon-name></italic> Perty, 1833.</p></tp:treatment-sec></tp:taxon-treatment>
