# Supplementary material for: Morphological and molecular evidence support the taxonomic separation of the medically important Neotropical spiders Phoneutria depilata (Strand, 1909) and P. boliviensis (F.O. Pickard-Cambridge, 1897) (Araneae, Ctenidae)
Source: Zookeys. 2021 Mar 8;1022:13–50. doi: 10.3897/zookeys.1022.60571 (PMC7960689; doi:10.3897/zookeys.1022.60571)
Supplement: XML Treatment for Phoneutria boliviensis [file zookeys.1022.60571-treatment2.xml]

<!DOCTYPE tp:taxon-treatment
  PUBLIC "-//TaxonX//DTD Taxonomic Treatment Publishing DTD v0 20100105//EN" "tax-treatment-NSO.dtd">
<tp:taxon-treatment xmlns:tp="http://www.plazi.org/taxpub"><tp:treatment-meta><kwd-group><label>Taxon classification</label><kwd><named-content xmlns:xlink="http://www.w3.org/1999/xlink" content-type="kingdom">Animalia</named-content></kwd><kwd><named-content xmlns:xlink="http://www.w3.org/1999/xlink" content-type="order">Araneae</named-content></kwd><kwd><named-content xmlns:xlink="http://www.w3.org/1999/xlink" content-type="family">Ctenidae</named-content></kwd></kwd-group><mixed-citation publication-type="journal"><person-group><name><surname>Hazzi</surname><given-names>Nicolas A.</given-names></name><name><surname>Hormiga</surname><given-names>Gustavo</given-names></name></person-group><article-title>Morphological and molecular evidence support the taxonomic separation of the medically important Neotropical spiders <italic><tp:taxon-name><tp:taxon-name-part taxon-name-part-type="genus" reg="Phoneutria">Phoneutria</tp:taxon-name-part> <tp:taxon-name-part taxon-name-part-type="species" reg="depilata">depilata</tp:taxon-name-part></tp:taxon-name></italic> (Strand, 1909) and <italic><tp:taxon-name><tp:taxon-name-part taxon-name-part-type="genus" reg="Phoneutria">P.</tp:taxon-name-part> <tp:taxon-name-part taxon-name-part-type="species" reg="boliviensis">boliviensis</tp:taxon-name-part></tp:taxon-name></italic> (F.O. Pickard-Cambridge, 1897) (<tp:taxon-name><tp:taxon-name-part taxon-name-part-type="order">Araneae</tp:taxon-name-part></tp:taxon-name>, <tp:taxon-name><tp:taxon-name-part taxon-name-part-type="family">Ctenidae</tp:taxon-name-part></tp:taxon-name>)</article-title><source>Zookeys</source><day>08</day><month>3</month><year>2021</year><volume>1022</volume><fpage>13</fpage><lpage>50</lpage><pub-id pub-id-type="doi">10.3897/zookeys.1022.60571</pub-id></mixed-citation></tp:treatment-meta><tp:nomenclature><tp:taxon-name><object-id xmlns:xlink="http://www.w3.org/1999/xlink" content-type="arpha" xlink:type="simple">75AE4976-01C5-5301-9B20-17C8CBEFC593</object-id>
                <tp:taxon-name-part taxon-name-part-type="genus" reg="Phoneutria">Phoneutria</tp:taxon-name-part>
                <tp:taxon-name-part taxon-name-part-type="species" reg="boliviensis">boliviensis</tp:taxon-name-part>
              </tp:taxon-name><tp:taxon-authority>(F. O. Pickard-Cambridge, 1897)</tp:taxon-authority><xref ref-type="fig" rid="F1">Figs 1C, D</xref><xref ref-type="fig" rid="F4">, 4A, B</xref><xref ref-type="fig" rid="F5">, 5A, C</xref><xref ref-type="fig" rid="F6">, 6A, B</xref><xref ref-type="fig" rid="F9">, 9A, D</xref><xref ref-type="fig" rid="F10">, 10A, B</xref><tp:nomenclature-citation-list><tp:nomenclature-citation><tp:taxon-name>
                    <tp:taxon-name-part taxon-name-part-type="genus" reg="Ctenus">Ctenus</tp:taxon-name-part> <tp:taxon-name-part taxon-name-part-type="species" reg="boliviensis">boliviensis</tp:taxon-name-part></tp:taxon-name><comment>: F. O. Pickard-Cambridge, 1897: 80, pl. 3, (female holotype from Madre de Dios, Bolivia, fig. 3a-c (male), The Natural History Museum, London not found; see <xref ref-type="bibr" rid="B79">Schiapelli and Gerschman de Pikelin 1973</xref>: 36, and <xref ref-type="bibr" rid="B83">Simó and Brescovit 2001</xref>: 74.</comment></tp:nomenclature-citation><tp:nomenclature-citation><tp:taxon-name>
                    <tp:taxon-name-part taxon-name-part-type="genus" reg="Ctenus">Ctenus</tp:taxon-name-part> <tp:taxon-name-part taxon-name-part-type="species" reg="nigriventroides">nigriventroides</tp:taxon-name-part></tp:taxon-name><comment>Strand, 1907: 426 (female holotype from Bolivia, Museum für Natur und Umwelt der Hansestadt, Lübeck presumed lost; see Eickstedt 1979: 111, and <xref ref-type="bibr" rid="B83">Simó and Brescovit 2001</xref>: 74).</comment></tp:nomenclature-citation><tp:nomenclature-citation><tp:taxon-name>
                    <tp:taxon-name-part taxon-name-part-type="genus" reg="Ctenus">Ctenus</tp:taxon-name-part> <tp:taxon-name-part taxon-name-part-type="species" reg="valdehirsutulus">valdehirsutulus</tp:taxon-name-part></tp:taxon-name><comment>Strand, 1910: 318 (syntypes: female from Sara, W. Bolivia, 60 m, 14 March 1907, J. Steinbach leg., in <abbrev xmlns:xlink="http://www.w3.org/1999/xlink" content-type="institution" xlink:title="Museum für Naturkunde der Humboldt Universität, Berlin, Germany (J. Dunlop)" id="ABBRID0EBDAI" xlink:type="simple">ZMB</abbrev> 30615; female from Sara, Dpto. Sta. Cruz de la Sierra, Bolivia, 500 m, Steinbach, in <abbrev xmlns:xlink="http://www.w3.org/1999/xlink" content-type="institution" xlink:title="Museum für Naturkunde der Humboldt Universität, Berlin, Germany (J. Dunlop)" id="ABBRID0EGDAI" xlink:type="simple">ZMB</abbrev> 30616, see <xref ref-type="bibr" rid="B83">Simó and Brescovit 2001</xref>: 74).</comment></tp:nomenclature-citation><tp:nomenclature-citation><tp:taxon-name>
                    <tp:taxon-name-part taxon-name-part-type="genus" reg="Ctenus">Ctenus</tp:taxon-name-part> <tp:taxon-name-part taxon-name-part-type="species" reg="nigriventoides">nigriventoides</tp:taxon-name-part></tp:taxon-name><comment>: Petrunkevitch, 1911: 475 (only citation of <xref ref-type="bibr" rid="B84">Strand 1907</xref>), 735.</comment></tp:nomenclature-citation><tp:nomenclature-citation><tp:taxon-name>
                    <tp:taxon-name-part taxon-name-part-type="genus" reg="Ctenus">Ctenus</tp:taxon-name-part> <tp:taxon-name-part taxon-name-part-type="species" reg="chilesicus">chilesicus</tp:taxon-name-part></tp:taxon-name><comment>Strand, 1915: 128 (female holotype from Chile, 1902, O. Hohenemser leg., in SMF-4557).</comment></tp:nomenclature-citation><tp:nomenclature-citation><tp:taxon-name>
                    <tp:taxon-name-part taxon-name-part-type="genus" reg="Phoneutria">Phoneutria</tp:taxon-name-part> <tp:taxon-name-part taxon-name-part-type="species" reg="boliviensis">boliviensis</tp:taxon-name-part></tp:taxon-name><comment>: Schmidt, 1954: 414; 1956: 28; Bücherl 1968: 188; 1969a: 49;                     <xref ref-type="bibr" rid="B79">Schiapelli and Gerschman de Pikelin 1973</xref>: 31, 33–38 (redescription male and female).</comment></tp:nomenclature-citation><tp:nomenclature-citation><tp:taxon-name>
                    <tp:taxon-name-part taxon-name-part-type="genus" reg="Phoneutria">Phoneutria</tp:taxon-name-part> <tp:taxon-name-part taxon-name-part-type="species" reg="nigriventroides">nigriventroides</tp:taxon-name-part></tp:taxon-name><comment>: Bonnet, 1958: 3621 (in part, only material from Bolivia); Eickstedt 1979: 111.</comment></tp:nomenclature-citation></tp:nomenclature-citation-list></tp:nomenclature><tp:treatment-sec sec-type="Neotype" id="SECID0EJFAI"><title>Neotype</title><p><bold>(herein designated; see comments below). Peru</bold>: Male from Madre de Dios, Puerto Maldonado, Finca Las Piedras (<named-content xmlns:xlink="http://www.w3.org/1999/xlink" content-type="dwc:verbatimCoordinates" xlink:type="simple"><named-content content-type="geo-json" specific-use="{&#34;type&#34;:&#34;Point&#34;,&#34;coordinates&#34;:[-69.114200,-12.225900]}" id="NCID0EUFAI" xlink:type="simple">12.2259°S, 69.1142°W</named-content></named-content>, 260 m), 20.IX.2019, N. Hazzi coll. (<abbrev xmlns:xlink="http://www.w3.org/1999/xlink" content-type="institution" xlink:title="Museo de Historia Natural, Lima, Peru (D. Silva)" id="ABBRID0EZFAI" xlink:type="simple">MUSM-ENT</abbrev> 54118).</p></tp:treatment-sec><tp:treatment-sec sec-type="Justification of the neotype designation" id="SECID0E5FAI"><title>Justification of the neotype designation.</title><p>We have designated a neotype for <italic><tp:taxon-name><tp:taxon-name-part taxon-name-part-type="genus" reg="Phoneutria">P.</tp:taxon-name-part> <tp:taxon-name-part taxon-name-part-type="species" reg="boliviensis">boliviensis</tp:taxon-name-part></tp:taxon-name></italic> in accordance with Article 75 of the International Code of Zoological Nomenclature (ICZN 1999). The type material of <italic><tp:taxon-name><tp:taxon-name-part taxon-name-part-type="genus" reg="Ctenus">Ctenus</tp:taxon-name-part> <tp:taxon-name-part taxon-name-part-type="species" reg="boliviensis">boliviensis</tp:taxon-name-part></tp:taxon-name></italic> was considered lost after examination of the spider material at the Natural History Museum, London (<xref ref-type="bibr" rid="B83">Simó and Brescovit 2001</xref>). The epigynum of the syntype female was reported to be damaged by <xref ref-type="bibr" rid="B79">Schiapelli and Gerschman (1973)</xref>. In absence of type material, we consider necessary to designate a neotype to clarify the taxonomic status of <italic><tp:taxon-name><tp:taxon-name-part taxon-name-part-type="genus" reg="Phoneutria">P.</tp:taxon-name-part> <tp:taxon-name-part taxon-name-part-type="species" reg="boliviensis">boliviensis</tp:taxon-name-part></tp:taxon-name></italic>. Although the original type locality of <italic><tp:taxon-name><tp:taxon-name-part taxon-name-part-type="genus" reg="Phoneutria">P.</tp:taxon-name-part> <tp:taxon-name-part taxon-name-part-type="species" reg="boliviensis">boliviensis</tp:taxon-name-part></tp:taxon-name></italic> is the Madre de Dios area of Bolivia (F.O. <xref ref-type="bibr" rid="B68">Pickard-Cambridge 1897</xref>), the locality of the neotype (in Peru) belongs to the same region. The region takes its name from the Madre de Dios river, which is part of the Amazon river watershed. The Madre de Dios basin spreads across Bolivia and Peru. This area is called Inambari and is considered as a single biogeographic area because of its unique composition of species (<xref ref-type="bibr" rid="B27">Da Silva et al. 2005</xref>). In addition, the neotype locality is very close to the Bolivian border (30 km in linear distance).</p></tp:treatment-sec><tp:treatment-sec sec-type="comments" id="SECID0EAIAI"><title>Comments.</title><p>The syntypes of <italic><tp:taxon-name><tp:taxon-name-part taxon-name-part-type="genus" reg="Ctenus">Ctenus</tp:taxon-name-part> <tp:taxon-name-part taxon-name-part-type="species" reg="valderhirsutulus">valderhirsutulus</tp:taxon-name-part></tp:taxon-name></italic> were revised by <xref ref-type="bibr" rid="B83">Simó and Brescovit (2001)</xref> and this species was deemed to be a junior synonym of <italic><tp:taxon-name><tp:taxon-name-part taxon-name-part-type="genus" reg="Phoneutria">Phoneutria</tp:taxon-name-part> <tp:taxon-name-part taxon-name-part-type="species" reg="bolivienesis">bolivienesis</tp:taxon-name-part></tp:taxon-name></italic>. The syntype localities of <italic><tp:taxon-name><tp:taxon-name-part taxon-name-part-type="genus" reg="Ctenus"/><tp:taxon-name-part taxon-name-part-type="species" reg="valderhirsutulus">valderhirsutulus</tp:taxon-name-part></tp:taxon-name></italic> (the Sara Province of Bolivia, in the Santa Cruz Department) are within the distribution area of <italic><tp:taxon-name><tp:taxon-name-part taxon-name-part-type="genus" reg="Phoneutria"/><tp:taxon-name-part taxon-name-part-type="species" reg="bolivienesis">bolivienesis</tp:taxon-name-part></tp:taxon-name></italic> which corroborates the synonymy proposed by <xref ref-type="bibr" rid="B83">Simó and Brescovit (2001)</xref>. The type of <italic><tp:taxon-name><tp:taxon-name-part taxon-name-part-type="genus" reg="Ctenus">Ctenus</tp:taxon-name-part> <tp:taxon-name-part taxon-name-part-type="species" reg="chilesicus">chilesicus</tp:taxon-name-part></tp:taxon-name></italic> comes from an undisclosed locality in Chile and was deemed to be conspecific with <italic><tp:taxon-name><tp:taxon-name-part taxon-name-part-type="genus" reg="Phoneutria">Phoneutria</tp:taxon-name-part> <tp:taxon-name-part taxon-name-part-type="species" reg="bolivienesis">bolivienesis</tp:taxon-name-part></tp:taxon-name></italic> by <xref ref-type="bibr" rid="B83">Simó and Brescovit (2001)</xref>. The records of <italic><tp:taxon-name><tp:taxon-name-part taxon-name-part-type="genus" reg="Phoneutria">Phoneutria</tp:taxon-name-part></tp:taxon-name></italic> from Chile are of introductions of <italic><tp:taxon-name><tp:taxon-name-part taxon-name-part-type="genus" reg="Phoneutria">P.</tp:taxon-name-part> <tp:taxon-name-part taxon-name-part-type="species" reg="fera">fera</tp:taxon-name-part></tp:taxon-name></italic> (<xref ref-type="bibr" rid="B102">Zapfe 1963</xref>; <xref ref-type="bibr" rid="B20">Canals et al. 2004</xref>). Although we have no reason to question the synonymy of <italic><tp:taxon-name><tp:taxon-name-part taxon-name-part-type="genus" reg="Ctenus"/><tp:taxon-name-part taxon-name-part-type="species" reg="chilesicus">chilesicus</tp:taxon-name-part></tp:taxon-name></italic> with <italic><tp:taxon-name><tp:taxon-name-part taxon-name-part-type="genus" reg="Phoneutria">Phoneutria</tp:taxon-name-part> <tp:taxon-name-part taxon-name-part-type="species" reg="bolivienesis">bolivienesis</tp:taxon-name-part></tp:taxon-name></italic>, which was based on the examination of type specimens, future work should revise the type of <italic><tp:taxon-name><tp:taxon-name-part taxon-name-part-type="genus" reg="Ctenus"/><tp:taxon-name-part taxon-name-part-type="species" reg="chilesicus">chilesicus</tp:taxon-name-part></tp:taxon-name></italic>. We suspect that the only specimen of <italic><tp:taxon-name><tp:taxon-name-part taxon-name-part-type="genus" reg="Ctenus"/><tp:taxon-name-part taxon-name-part-type="species" reg="chilesicus">chilesicus</tp:taxon-name-part></tp:taxon-name></italic> is an introduction of an already described species (as suggested by Simó &amp; Brescovit) or the result of labeling error.</p></tp:treatment-sec><tp:treatment-sec sec-type="material" id="SECID0EVMAI"><title>Other material examined.</title><p><bold>Colombia</bold>: Caqueta: two males, Universidad de la Amazonia (<named-content xmlns:xlink="http://www.w3.org/1999/xlink" content-type="dwc:verbatimCoordinates" xlink:type="simple"><named-content content-type="geo-json" specific-use="{&#34;type&#34;:&#34;Point&#34;,&#34;coordinates&#34;:[-75.663200,1.499800]}" id="NCID0EANAI" xlink:type="simple">1.4998°N, 75.6632°W</named-content></named-content>, 240 m) Florencia, 30.VII.2019, N. Hazzi, L. Martínez, and E. Across-Valencia (<named-content xmlns:xlink="http://www.w3.org/1999/xlink" content-type="dwc:institutional_code" xlink:type="simple">MUSENUV</named-content>); Amazonas: Comunidad Monifue Amena (<named-content xmlns:xlink="http://www.w3.org/1999/xlink" content-type="dwc:verbatimCoordinates" xlink:type="simple"><named-content content-type="geo-json" specific-use="{&#34;type&#34;:&#34;Point&#34;,&#34;coordinates&#34;:[-69.931100,4.112800]}" id="NCID0EQNAI" xlink:type="simple">4.1128°N, 69.9311°W</named-content></named-content>, 70 m) 03.X.2005 (<named-content xmlns:xlink="http://www.w3.org/1999/xlink" content-type="dwc:institutional_code" xlink:type="simple">MPUJ</named-content>). <bold>Peru</bold>: Loreto: two males and two females, Reserva Nacional Allpahuayo Mishana, Biological Station “José Alvarez Alonso” (<named-content xmlns:xlink="http://www.w3.org/1999/xlink" content-type="dwc:verbatimCoordinates" xlink:type="simple"><named-content content-type="geo-json" specific-use="{&#34;type&#34;:&#34;Point&#34;,&#34;coordinates&#34;:[-73.436800,-3.966300]}" id="NCID0ECOAI" xlink:type="simple">3.9663°S, 73.4368°W</named-content></named-content>, 120 m) Iquitos, 02.IX.2019, N. Hazzi, E. Vargas and G. Gagliardi (<named-content xmlns:xlink="http://www.w3.org/1999/xlink" content-type="dwc:institutional_code" xlink:type="simple">MCZ</named-content> IZ 162185); one female and one male, Universidad Nacional de la Amazonia Peruana (<named-content xmlns:xlink="http://www.w3.org/1999/xlink" content-type="dwc:verbatimCoordinates" xlink:type="simple"><named-content content-type="geo-json" specific-use="{&#34;type&#34;:&#34;Point&#34;,&#34;coordinates&#34;:[-73.367100,-3.846600]}" id="NCID0ESOAI" xlink:type="simple">3.8466°S, 73.3671°W</named-content></named-content>, 110 m), Puerto Almendras, Iquitos, 01.IX.2019, N. Hazzi and E. Vargas (<named-content xmlns:xlink="http://www.w3.org/1999/xlink" content-type="dwc:institutional_code" xlink:type="simple">MCZ</named-content> IZ 162186?); one female, San Rafael (<named-content xmlns:xlink="http://www.w3.org/1999/xlink" content-type="dwc:verbatimCoordinates" xlink:type="simple"><named-content content-type="geo-json" specific-use="{&#34;type&#34;:&#34;Point&#34;,&#34;coordinates&#34;:[-73.119100,-3.561700]}" id="NCID0ECPAI" xlink:type="simple">3.5617°S, 73.1191°W</named-content></named-content>, 90 m), 04.IX.2019, N. Hazzi and E. Vargas (<named-content xmlns:xlink="http://www.w3.org/1999/xlink" content-type="dwc:institutional_code" xlink:type="simple">MCZ</named-content> IZ 162187?); Inahuaya, Cerros Orullana (<named-content xmlns:xlink="http://www.w3.org/1999/xlink" content-type="dwc:verbatimCoordinates" xlink:type="simple"><named-content content-type="geo-json" specific-use="{&#34;type&#34;:&#34;Point&#34;,&#34;coordinates&#34;:[-75.270900,-7.115800]}" id="NCID0ESPAI" xlink:type="simple">7.1158°S, 75.2709°W</named-content></named-content>, 150 m), 9.VII.1988, R, Fernandez and P. Hocking (<abbrev xmlns:xlink="http://www.w3.org/1999/xlink" content-type="institution" xlink:title="Museo de Historia Natural, Lima, Peru (D. Silva)" id="ABBRID0EXPAI" xlink:type="simple">MUSM-ENT</abbrev> 511187); Ucayali: four females and four males, Panguana Biological Research Station (<named-content xmlns:xlink="http://www.w3.org/1999/xlink" content-type="dwc:verbatimCoordinates" xlink:type="simple"><named-content content-type="geo-json" specific-use="{&#34;type&#34;:&#34;Point&#34;,&#34;coordinates&#34;:[-74.935200,-9.613700]}" id="NCID0E6PAI" xlink:type="simple">9.6137°S, 74.9352°W</named-content></named-content>, 220 m), 15.IV.2019, N. Hazzi (<named-content xmlns:xlink="http://www.w3.org/1999/xlink" content-type="dwc:institutional_code" xlink:type="simple">MCZ</named-content> IZ 162188); Madre de Dios: one female, same data as neotype (<abbrev xmlns:xlink="http://www.w3.org/1999/xlink" content-type="institution" xlink:title="Museo de Historia Natural, Lima, Peru (D. Silva)" id="ABBRID0EMQAI" xlink:type="simple">MUSM-ENT</abbrev> 054122); one female Zona Reservada de Manu (<named-content xmlns:xlink="http://www.w3.org/1999/xlink" content-type="dwc:verbatimCoordinates" xlink:type="simple"><named-content content-type="geo-json" specific-use="{&#34;type&#34;:&#34;Point&#34;,&#34;coordinates&#34;:[-71.300000,-11.960000]}" id="NCID0EUQAI" xlink:type="simple">11.96°S, 71.30°W</named-content></named-content>, 250 m), 01.X.1987, D. Silva &amp; J. Coddington (<abbrev xmlns:xlink="http://www.w3.org/1999/xlink" content-type="institution" xlink:title="National Museum of Natural History, Smithsonian Institution, Washington DC, USA (H. Wood)" id="ABBRID0EZQAI" xlink:type="simple">USNM</abbrev>); three females and one male, Zona Reservada Tambopata (<named-content xmlns:xlink="http://www.w3.org/1999/xlink" content-type="dwc:verbatimCoordinates" xlink:type="simple"><named-content content-type="geo-json" specific-use="{&#34;type&#34;:&#34;Point&#34;,&#34;coordinates&#34;:[-69.283000,-12.830000]}" id="NCID0EBRAI" xlink:type="simple">12.83°S, 69.283°W</named-content></named-content>, 290 m) (<abbrev xmlns:xlink="http://www.w3.org/1999/xlink" content-type="institution" xlink:title="Museo de Historia Natural, Lima, Peru (D. Silva)" id="ABBRID0EGRAI" xlink:type="simple">MUSM-ENT</abbrev> 507653, 507657, 507658 and 507659); Zona Reservada Pakitza (<named-content xmlns:xlink="http://www.w3.org/1999/xlink" content-type="dwc:verbatimCoordinates" xlink:type="simple"><named-content content-type="geo-json" specific-use="{&#34;type&#34;:&#34;Point&#34;,&#34;coordinates&#34;:[-71.300000,-11.960000]}" id="NCID0EORAI" xlink:type="simple">11.96°S, 71.30°W</named-content></named-content>), 26.V.1987, (<abbrev xmlns:xlink="http://www.w3.org/1999/xlink" content-type="institution" xlink:title="Museo de Historia Natural, Lima, Peru (D. Silva)" id="ABBRID0ETRAI" xlink:type="simple">MUSM-ENT</abbrev> 509196), one male, Explorers Inn (<named-content xmlns:xlink="http://www.w3.org/1999/xlink" content-type="dwc:verbatimCoordinates" xlink:type="simple"><named-content content-type="geo-json" specific-use="{&#34;type&#34;:&#34;Point&#34;,&#34;coordinates&#34;:[-69.294200,-12.845500]}" id="NCID0E2RAI" xlink:type="simple">12.8455°S, 69.2942°W</named-content></named-content>), 19.VI.2009 (<abbrev xmlns:xlink="http://www.w3.org/1999/xlink" content-type="institution" xlink:title="Museo de Historia Natural, Lima, Peru (D. Silva)" id="ABBRID0EASAI" xlink:type="simple">MUSM-ENT</abbrev> 500807); Santuario Nacional Pampas del Heath (<named-content xmlns:xlink="http://www.w3.org/1999/xlink" content-type="dwc:verbatimCoordinates" xlink:type="simple"><named-content content-type="geo-json" specific-use="{&#34;type&#34;:&#34;Point&#34;,&#34;coordinates&#34;:[-71.724800,-12.042000]}" id="NCID0EISAI" xlink:type="simple">12.042°S, 71.7248°W</named-content></named-content>), 27.VI.1987, V. Morales (<abbrev xmlns:xlink="http://www.w3.org/1999/xlink" content-type="institution" xlink:title="Museo de Historia Natural, Lima, Peru (D. Silva)" id="ABBRID0ENSAI" xlink:type="simple">MUSM-ENT</abbrev> 509147); Huánuco: one female and one male, Dantas la Molina (<named-content xmlns:xlink="http://www.w3.org/1999/xlink" content-type="dwc:verbatimCoordinates" xlink:type="simple"><named-content content-type="geo-json" specific-use="{&#34;type&#34;:&#34;Point&#34;,&#34;coordinates&#34;:[-75.000000,-9.633000]}" id="NCID0EVSAI" xlink:type="simple">9.633°S, 75°W</named-content></named-content>, 270 m), SW Puerto Inca, 18.V.1987 (<abbrev xmlns:xlink="http://www.w3.org/1999/xlink" content-type="institution" xlink:title="Museo de Historia Natural, Lima, Peru (D. Silva)" id="ABBRID0E1SAI" xlink:type="simple">MUSM-ENT</abbrev> 507582, 511349); San Martin: one female, Juanji (<named-content xmlns:xlink="http://www.w3.org/1999/xlink" content-type="dwc:verbatimCoordinates" xlink:type="simple"><named-content content-type="geo-json" specific-use="{&#34;type&#34;:&#34;Point&#34;,&#34;coordinates&#34;:[-76.739500,-7.166900]}" id="NCID0ECTAI" xlink:type="simple">7.1669°S, 76.7395°W</named-content></named-content>, 350 m), 16.VIII.1998 (<abbrev xmlns:xlink="http://www.w3.org/1999/xlink" content-type="institution" xlink:title="Museo de Historia Natural, Lima, Peru (D. Silva)" id="ABBRID0EHTAI" xlink:type="simple">MUSM-ENT</abbrev> 511348); Pasco: one male, Santa Maria, Rio Palcazu (<named-content xmlns:xlink="http://www.w3.org/1999/xlink" content-type="dwc:verbatimCoordinates" xlink:type="simple"><named-content content-type="geo-json" specific-use="{&#34;type&#34;:&#34;Point&#34;,&#34;coordinates&#34;:[-75.247100,-9.936900]}" id="NCID0EPTAI" xlink:type="simple">9.9369°S, 75.2471°W</named-content></named-content>), 8.III.1998, P. Hocking (<abbrev xmlns:xlink="http://www.w3.org/1999/xlink" content-type="institution" xlink:title="Museo de Historia Natural, Lima, Peru (D. Silva)" id="ABBRID0EUTAI" xlink:type="simple">MUSM-ENT</abbrev> 511043); Amazonas: one male, Condorcanqui (<named-content xmlns:xlink="http://www.w3.org/1999/xlink" content-type="dwc:verbatimCoordinates" xlink:type="simple"><named-content content-type="geo-json" specific-use="{&#34;type&#34;:&#34;Point&#34;,&#34;coordinates&#34;:[-77.859900,-4.598410]}" id="NCID0E3TAI" xlink:type="simple">4.59841°S, 77.8599°W</named-content></named-content>), 18.VII.1994, M. Ortega (<abbrev xmlns:xlink="http://www.w3.org/1999/xlink" content-type="institution" xlink:title="Museo de Historia Natural, Lima, Peru (D. Silva)" id="ABBRID0EBUAI" xlink:type="simple">MUSM-ENT</abbrev> 509062).</p></tp:treatment-sec><tp:treatment-sec sec-type="diagnosis" id="SECID0EGUAI"><title>Diagnosis.</title><p>Males of <italic><tp:taxon-name><tp:taxon-name-part taxon-name-part-type="genus" reg="Phoneutria">P.</tp:taxon-name-part> <tp:taxon-name-part taxon-name-part-type="species" reg="boliviensis">boliviensis</tp:taxon-name-part></tp:taxon-name></italic> resemble those of <italic><tp:taxon-name><tp:taxon-name-part taxon-name-part-type="genus" reg="Phoneutria">P.</tp:taxon-name-part> <tp:taxon-name-part taxon-name-part-type="species" reg="depilata">depilata</tp:taxon-name-part></tp:taxon-name></italic> by the truncated apex of the <abbrev xmlns:xlink="http://www.w3.org/1999/xlink" xlink:title="retrolateral tibial apophysis" id="ABBRID0ECVAI" xlink:type="simple">RTA</abbrev> (Fig. <xref ref-type="fig" rid="F9">9C, D</xref>), but differ by the smaller tegulum (Figs <xref ref-type="fig" rid="F5">5B</xref>, <xref ref-type="fig" rid="F9">9A</xref>), round median apophysis enlarged at the base (Figs <xref ref-type="fig" rid="F5">5B</xref>, <xref ref-type="fig" rid="F9">9A</xref>), locking lobes located posteriorly (Figs <xref ref-type="fig" rid="F5">5B</xref>, <xref ref-type="fig" rid="F9">9A</xref>), in contrast with the narrow base of the median apophysis and pronounced lateral locking lobes in <italic><tp:taxon-name><tp:taxon-name-part taxon-name-part-type="genus" reg="Phoneutria">P.</tp:taxon-name-part> <tp:taxon-name-part taxon-name-part-type="species" reg="depilata">depilata</tp:taxon-name-part></tp:taxon-name></italic>; and embolus without internal bulge (Figs <xref ref-type="fig" rid="F5">5B</xref>, <xref ref-type="fig" rid="F9">9A</xref>). Females of <italic><tp:taxon-name><tp:taxon-name-part taxon-name-part-type="genus" reg="Phoneutria">P.</tp:taxon-name-part> <tp:taxon-name-part taxon-name-part-type="species" reg="boliviensis">boliviensis</tp:taxon-name-part></tp:taxon-name></italic> also resemble those of <italic><tp:taxon-name><tp:taxon-name-part taxon-name-part-type="genus" reg="Phoneutria">P.</tp:taxon-name-part> <tp:taxon-name-part taxon-name-part-type="species" reg="depilata">depilata</tp:taxon-name-part></tp:taxon-name></italic> by the general configuration of the epigynum but differ by the wider area of the <abbrev xmlns:xlink="http://www.w3.org/1999/xlink" xlink:title="epigynal middle field" id="ABBRID0ELXAI" xlink:type="simple">EMF</abbrev> (Figs <xref ref-type="fig" rid="F6">6A</xref>, <xref ref-type="fig" rid="F10">10A</xref>), copulatory ducts strongly sclerotized (Figs <xref ref-type="fig" rid="F6">6B</xref>, <xref ref-type="fig" rid="F10">10B</xref>), and reduced spermatheca heads (Figs <xref ref-type="fig" rid="F6">6B</xref>, <xref ref-type="fig" rid="F10">10B</xref>), in contrast with the less sclerotized copulatory ducts and larger spermatheca heads of <italic><tp:taxon-name><tp:taxon-name-part taxon-name-part-type="genus" reg="Phoneutria">P.</tp:taxon-name-part> <tp:taxon-name-part taxon-name-part-type="species" reg="depilata">depilata</tp:taxon-name-part></tp:taxon-name></italic>. In addition, both females and males can be distinguished from <italic><tp:taxon-name><tp:taxon-name-part taxon-name-part-type="genus" reg="Phoneutria">P.</tp:taxon-name-part> <tp:taxon-name-part taxon-name-part-type="species" reg="depilata">depilata</tp:taxon-name-part></tp:taxon-name></italic> and the remaining Amazonian species (<italic><tp:taxon-name><tp:taxon-name-part taxon-name-part-type="genus" reg="Phoneutria">P.</tp:taxon-name-part> <tp:taxon-name-part taxon-name-part-type="species" reg="perty">perty</tp:taxon-name-part></tp:taxon-name></italic> and <italic><tp:taxon-name><tp:taxon-name-part taxon-name-part-type="genus" reg="Phoneutria">P.</tp:taxon-name-part> <tp:taxon-name-part taxon-name-part-type="species" reg="fera">fera</tp:taxon-name-part></tp:taxon-name></italic>) by the two lateral conspicuous white-yellow bands in the anterior area of the carapace which are also absent in all other congeneric species (Fig. <xref ref-type="fig" rid="F4">4A</xref>).</p><fig id="F5" position="float" orientation="portrait"><object-id xmlns:xlink="http://www.w3.org/1999/xlink" content-type="doi" xlink:type="simple">10.3897/zookeys.1022.60571.figure5</object-id><object-id xmlns:xlink="http://www.w3.org/1999/xlink" content-type="arpha" xlink:type="simple">E0E71E68-FFD5-527F-B3EE-408B58DF6ED5</object-id><label>Figure 5.</label><caption><p><italic><tp:taxon-name><tp:taxon-name-part taxon-name-part-type="genus" reg="Phoneutria">Phoneutria</tp:taxon-name-part> <tp:taxon-name-part taxon-name-part-type="species" reg="boliviensis">boliviensis</tp:taxon-name-part></tp:taxon-name></italic> (from Finca Las Piedras, Madre de Dios, Peru), left male palp <bold>A</bold> prolateral view <bold>B</bold> ventral view <bold>C</bold> retrolateral view. Scale bar: 2.00 mm.</p></caption><graphic xmlns:xlink="http://www.w3.org/1999/xlink" xlink:href="zookeys-1022-013-g005.jpg" position="float" orientation="portrait" xlink:type="simple" id="oo_517660.jpg"><uri content-type="original_file" xlink:type="simple">https://binary.pensoft.net/fig/517660</uri></graphic></fig><fig id="F6" position="float" orientation="portrait"><object-id xmlns:xlink="http://www.w3.org/1999/xlink" content-type="doi" xlink:type="simple">10.3897/zookeys.1022.60571.figure6</object-id><object-id xmlns:xlink="http://www.w3.org/1999/xlink" content-type="arpha" xlink:type="simple">1AE3500E-E7F3-5F42-A4BB-F52343064225</object-id><label>Figure 6.</label><caption><p><italic><tp:taxon-name><tp:taxon-name-part taxon-name-part-type="genus" reg="Phoneutria">Phoneutria</tp:taxon-name-part> <tp:taxon-name-part taxon-name-part-type="species" reg="boliviensis">boliviensis</tp:taxon-name-part></tp:taxon-name></italic> (Finca Las Piedras, Madre de Dios, Peru), female genitalia <bold>A</bold> epigynum, ventral view <bold>B</bold> vulva, dorsal view. <abbrev xmlns:xlink="http://www.w3.org/1999/xlink" xlink:title="copulatory duct" id="ABBRID0EM2AI" xlink:type="simple">CD</abbrev> = copulatory duct, <abbrev xmlns:xlink="http://www.w3.org/1999/xlink" xlink:title="epigynal lateral apophysis" id="ABBRID0EQ2AI" xlink:type="simple">ELA</abbrev> = epigynal lateral apophysis, <abbrev xmlns:xlink="http://www.w3.org/1999/xlink" xlink:title="epigynal lateral field" id="ABBRID0EU2AI" xlink:type="simple">ELF</abbrev> = epigynal lateral field, <abbrev xmlns:xlink="http://www.w3.org/1999/xlink" xlink:title="epigynal lateral guide" id="ABBRID0EY2AI" xlink:type="simple">ELG</abbrev> = epigynal lateral guide, <abbrev xmlns:xlink="http://www.w3.org/1999/xlink" xlink:title="epigynal middle field" id="ABBRID0E32AI" xlink:type="simple">EMF</abbrev> = epigynal middle field, <abbrev xmlns:xlink="http://www.w3.org/1999/xlink" xlink:title="fertilization duct" id="ABBRID0EA3AI" xlink:type="simple">FD</abbrev> = fertilization duct, <abbrev xmlns:xlink="http://www.w3.org/1999/xlink" xlink:title="head of spermatheca" id="ABBRID0EE3AI" xlink:type="simple">HS</abbrev> = head of spermatheca, <abbrev xmlns:xlink="http://www.w3.org/1999/xlink" xlink:title="posterior lobe" id="ABBRID0EI3AI" xlink:type="simple">PL</abbrev> = posterior lobe, S = spermatheca. Scale bar: 1.00 mm.</p></caption><graphic xmlns:xlink="http://www.w3.org/1999/xlink" xlink:href="zookeys-1022-013-g006.jpg" position="float" orientation="portrait" xlink:type="simple" id="oo_517661.jpg"><uri content-type="original_file" xlink:type="simple">https://binary.pensoft.net/fig/517661</uri></graphic></fig></tp:treatment-sec><tp:treatment-sec sec-type="description" id="SECID0ER3AI"><title>Description.</title><p><bold>Male</bold> (from Madre de Dios, Puerto Maldonado, Finca Las Piedras, Peru; <abbrev xmlns:xlink="http://www.w3.org/1999/xlink" content-type="institution" xlink:title="Museo de Historia Natural, Lima, Peru (D. Silva)" id="ABBRID0EZ3AI" xlink:type="simple">MUSM-ENT</abbrev> 54118). Coloration (Figs <xref ref-type="fig" rid="F1">1D</xref>, <xref ref-type="fig" rid="F4">4A, B</xref>): Carapace brown with a longitudinal black line, transversal black stripes and two lateral conspicuous white-yellow bands in the anterior area. Ocular area with dark black-blue setae and back oblique band from PLE to anterior dorsal shield of prosoma edge. Chelicerae brown. Sternum, endites and labium yellowish-brown. Dorsal abdomen yellow-brown, with a longitudinal black line reaching to the median region; ventrally dark brown with four series of pale brown dots. Total length 20.93. Carapace 10.91 long and 13.18 wide, eye diameters: AME 0.41, ALE 0.23, PME 0.72, PLE 0.46. Clypeal height 0.26, sternum 4.57 long, 4.00 wide; labium 1.31 long, 0.84 wide. Leg measurements: I: femur 12.20, patella 4.20, tibia 13.52, metatarsus 17.98, tarsus 5.00, total 52.90 ; II: 17.60, 7.49, 18.81, 13.65, 3.94, total 61.49; III, 14.09, 6.62, 12.42, 8.18, 2.43, total 43.74; IV 11.79, 4.42, 10.8, 12.58, 3.42, total 43.01. Leg spination: I tibia v2-2-2-2-2, d1-1-1, p0-1-0, r1-1-0, metatarsus v2-2-2, p1-0-0 r1-0-0, II tibia v-2-2-2-2-2, d1-1-1, p1-1-0, r1-1-0, metatarsus v2-2-2, p1-0-0 r1-0-0, III v2-2-2, d1-1-1, p1-0-1-0, r1-0-1-0, metatarsus v2-2-2-2, p1-1-2, r1-1-2, IV tibia v2-2-2, d1-1-1, p1-0-1-0, r1-0-1-0, metatarsus v2-2-2-2, d0-1-0, p1-1-2, r1-1-2. Palp. <abbrev xmlns:xlink="http://www.w3.org/1999/xlink" xlink:title="retrolateral tibial apophysis" id="ABBRID0EG4AI" xlink:type="simple">RTA</abbrev> small and truncated at the apex (Figs <xref ref-type="fig" rid="F5">5C</xref>, <xref ref-type="fig" rid="F9">9C</xref>); embolus curve without internal bulge (Figs <xref ref-type="fig" rid="F5">5B</xref>, <xref ref-type="fig" rid="F9">9A</xref>); cup-shaped median apophysis constrained at the base (Figs <xref ref-type="fig" rid="F5">5B</xref>, <xref ref-type="fig" rid="F9">9A</xref>); conductor membranous, hyaline and C-shaped (Figs <xref ref-type="fig" rid="F5">5B</xref>, <xref ref-type="fig" rid="F9">9A</xref>); tegulum with probasal rounded projection (Figs <xref ref-type="fig" rid="F5">5B</xref>, <xref ref-type="fig" rid="F9">9A</xref>).</p><p><bold>Female</bold> (from Madre de Dios, Puerto Maldonado, Finca Las Piedras, Peru; <abbrev xmlns:xlink="http://www.w3.org/1999/xlink" content-type="institution" xlink:title="Museo de Historia Natural, Lima, Peru (D. Silva)" id="ABBRID0EW5AI" xlink:type="simple">MUSM-ENT</abbrev> 054122). Coloration (Figs <xref ref-type="fig" rid="F1">1C</xref>, <xref ref-type="fig" rid="F4">4A, B</xref>): Carapace brown with a longitudinal black line and two lateral conspicuous white-yellow bands in the anterior area. Ocular area with dark brown setae and back oblique band from PLE to anterior dorsal shield of prosoma edge. Chelicerae brown with red setae. Sternum, endites and labium yellowish-brown. Dorsal abdomen yellow-brown, with a yellow dot; ventrally dark brown with four series of pale brown dots. Total length 20.19. Carapace 9.70 long and 7.57 wide, eye diameter: AME 0.45, ALE 0.29, PME 0.46, PLE 0.53. Clypeal height 0.44, sternum long 3.94 and 3.55 wide, endites 3.89 long and 2.50 wide, labium 1.43 long and 1.25 wide. Leg measurements: I: femur 9.06, patella 3.98, tibia 9.93, metatarsus 8.01, tarsus 2.33, total 33.31; II, 8.45, 4.19, 8.67, 6.90, 2.27, total 30.48; III 6.92, 3.20, 5.97, 5.46, 1.59, total 23.14; IV 8.66, 3.51, 8.06, 9.00, 1.58, total 30.81. Leg spination: tibia I–II v2-2-2-2-2, metatarsus I–II v2-2-2-2-2; III tibia v2-2-2, d1-1-1, p1-0-1-0, r1-0-1-0; metatarsus v2-2-2-2, p1-1-2, r1-1-2; IV tibia v2-2-2, d1-1-1, p1-0-1-0, r1-0-1-0, metatarsus v2-2-2-2, d0-1-0, p1-1-2, r1-1-2. Epigynum (Figs <xref ref-type="fig" rid="F6">6A</xref>, <xref ref-type="fig" rid="F9">9A</xref>): middle field convex with straight edges, anteriorly divergent and posteriorly convergent; lateral field with lateral apophysis. Vulva (Figs <xref ref-type="fig" rid="F6">6B</xref>, <xref ref-type="fig" rid="F9">9B</xref>): copulatory ducts strongly sclerotized and reduced spermatheca heads, fertilization ducts small and posteriorly located.</p></tp:treatment-sec><tp:treatment-sec sec-type="variation" id="SECID0ET6AI"><title>Variation.</title><p>Males (n = 6): Total length 9.70–10.60, carapace 4.86–5.90, femur I 5.90–6.72. Females (n = 5): Total length 12.22–15.22, carapace 6.33–6.97, femur I 5.20–5.86.</p></tp:treatment-sec><tp:treatment-sec sec-type="distribution" id="SECID0EY6AI"><title>Distribution.</title><p>Lowland tropical rain forests of the Amazon (0–1000 m) in Bolivia, Brazil, Colombia, Ecuador and Peru (Figs <xref ref-type="fig" rid="F11">11</xref>–<xref ref-type="fig" rid="F13">13</xref>).</p></tp:treatment-sec><tp:treatment-sec sec-type="natural history" id="SECID0EGABI"><title>Natural history.</title><p><italic><tp:taxon-name><tp:taxon-name-part taxon-name-part-type="genus" reg="Phoneutria">Phoneutria</tp:taxon-name-part> <tp:taxon-name-part taxon-name-part-type="species" reg="boliviensis">boliviensis</tp:taxon-name-part></tp:taxon-name></italic> is the smallest species of the genus and it inhabits in sympatry with <italic><tp:taxon-name><tp:taxon-name-part taxon-name-part-type="genus" reg="Phoneutria">P.</tp:taxon-name-part> <tp:taxon-name-part taxon-name-part-type="species" reg="fera">fera</tp:taxon-name-part></tp:taxon-name></italic> and <italic><tp:taxon-name><tp:taxon-name-part taxon-name-part-type="genus" reg="Phoneutria">P.</tp:taxon-name-part> <tp:taxon-name-part taxon-name-part-type="species" reg="reidyi">reidyi</tp:taxon-name-part></tp:taxon-name></italic>. <xref ref-type="bibr" rid="B88">Torres-Sánchez and Gasnier (2010)</xref> indicated that <italic><tp:taxon-name><tp:taxon-name-part taxon-name-part-type="genus" reg="Phoneutria">P.</tp:taxon-name-part> <tp:taxon-name-part taxon-name-part-type="species" reg="boliviensis">boliviensis</tp:taxon-name-part></tp:taxon-name></italic> seems to be restricted to periodically indudated forests because they have never been detected in “terra firme” forests. In Peru, this species was also very common in swamp forests (aguajales) dominated by the large, dioecious palm <italic><tp:taxon-name><tp:taxon-name-part taxon-name-part-type="genus" reg="Mauritia">Mauritia</tp:taxon-name-part> <tp:taxon-name-part taxon-name-part-type="species" reg="flexuosa">flexuosa</tp:taxon-name-part></tp:taxon-name></italic>. However, we also found that <italic><tp:taxon-name><tp:taxon-name-part taxon-name-part-type="genus" reg="Phoneutria"/><tp:taxon-name-part taxon-name-part-type="species" reg="boliviensis">boliviensis</tp:taxon-name-part></tp:taxon-name></italic> is not exclusive to inundated forests but also can be found in “terra firme” forests and even in the Amazonian foothills in Caqueta, Colombia. In these non-inundated ecosystems, <italic><tp:taxon-name><tp:taxon-name-part taxon-name-part-type="genus" reg="Phoneutria">P.</tp:taxon-name-part> <tp:taxon-name-part taxon-name-part-type="species" reg="boliviensis">boliviensis</tp:taxon-name-part></tp:taxon-name></italic> is found in secondary forests and forest edges. This species lives in the leaf litter and low vegetation. It is interesting to highlight that in the Amazon of Colombia, Ecuador and Peru, we always found <italic><tp:taxon-name><tp:taxon-name-part taxon-name-part-type="genus" reg="Phoneutria">P.</tp:taxon-name-part> <tp:taxon-name-part taxon-name-part-type="species" reg="boliviensis">boliviensis</tp:taxon-name-part></tp:taxon-name></italic> in sympatry with <italic><tp:taxon-name><tp:taxon-name-part taxon-name-part-type="genus" reg="Phoneutria">P.</tp:taxon-name-part> <tp:taxon-name-part taxon-name-part-type="species" reg="fera">fera</tp:taxon-name-part></tp:taxon-name></italic> but never with <italic><tp:taxon-name><tp:taxon-name-part taxon-name-part-type="genus" reg="Phoneutria">P.</tp:taxon-name-part> <tp:taxon-name-part taxon-name-part-type="species" reg="reidyi">reidyi</tp:taxon-name-part></tp:taxon-name></italic>.</p></tp:treatment-sec><tp:treatment-sec><!--Section generated to contain objects referenced in tp:taxon-treatment.--><fig id="F1" position="float" orientation="portrait"><object-id xmlns:xlink="http://www.w3.org/1999/xlink" content-type="doi" xlink:type="simple">10.3897/zookeys.1022.60571.figure1a-d</object-id><object-id xmlns:xlink="http://www.w3.org/1999/xlink" content-type="arpha" xlink:type="simple">013AF555-102A-5311-B02D-8E8B64B2E13E</object-id><label>Figure 1.</label><caption><p><bold>A–D</bold> Habitus of <italic><tp:taxon-name><tp:taxon-name-part taxon-name-part-type="genus" reg="Phoneutria">Phoneutria</tp:taxon-name-part></tp:taxon-name></italic> spp. <bold>A</bold> female of <italic><tp:taxon-name><tp:taxon-name-part taxon-name-part-type="genus" reg="Phoneutria">P.</tp:taxon-name-part> <tp:taxon-name-part taxon-name-part-type="species" reg="depilata">depilata</tp:taxon-name-part></tp:taxon-name></italic> with eggs sac (from Chiriquí, Panama) <bold>B</bold> female of <italic><tp:taxon-name><tp:taxon-name-part taxon-name-part-type="genus" reg="Phoneutria">P.</tp:taxon-name-part> <tp:taxon-name-part taxon-name-part-type="species" reg="depilata">depilata</tp:taxon-name-part></tp:taxon-name></italic> (from Barro Colorado Island, Panama) <bold>C</bold> female of <italic><tp:taxon-name><tp:taxon-name-part taxon-name-part-type="genus" reg="Phoneutria">P.</tp:taxon-name-part> <tp:taxon-name-part taxon-name-part-type="species" reg="boliviensis">boliviensis</tp:taxon-name-part></tp:taxon-name></italic> (from Madre de Dios, Peru) <bold>D</bold> male of <italic><tp:taxon-name><tp:taxon-name-part taxon-name-part-type="genus" reg="Phoneutria">P.</tp:taxon-name-part> <tp:taxon-name-part taxon-name-part-type="species" reg="boliviensis">boliviensis</tp:taxon-name-part></tp:taxon-name></italic> (from Napo, Ecuador).</p></caption><graphic xmlns:xlink="http://www.w3.org/1999/xlink" xlink:href="zookeys-1022-013-g001.jpg" position="float" orientation="portrait" xlink:type="simple" id="oo_517655.jpg"><uri content-type="original_file" xlink:type="simple">https://binary.pensoft.net/fig/517655</uri></graphic></fig><fig id="F4" position="float" orientation="portrait"><object-id xmlns:xlink="http://www.w3.org/1999/xlink" content-type="doi" xlink:type="simple">10.3897/zookeys.1022.60571.figure4</object-id><object-id xmlns:xlink="http://www.w3.org/1999/xlink" content-type="arpha" xlink:type="simple">A49858CC-11C0-5D74-935A-60661FFEB7DD</object-id><label>Figure 4.</label><caption><p><bold>A, B</bold> dorsal view of the carapace and ventral view of the abdomen of <italic><tp:taxon-name><tp:taxon-name-part taxon-name-part-type="genus" reg="Phoneutria">P.</tp:taxon-name-part> <tp:taxon-name-part taxon-name-part-type="species" reg="boliviensis">boliviensis</tp:taxon-name-part></tp:taxon-name></italic> (male from from Finca Las Piedras, Madre de Dios, Peru) <bold>C, D</bold> dorsal view of the carapace and ventral view of the abdomen of <italic><tp:taxon-name><tp:taxon-name-part taxon-name-part-type="genus" reg="Phoneutria">P.</tp:taxon-name-part> <tp:taxon-name-part taxon-name-part-type="species" reg="depilata">depilata</tp:taxon-name-part></tp:taxon-name></italic> (male from Chiriquí, Panama). Scale bars: 2.00 mm.</p></caption><graphic xmlns:xlink="http://www.w3.org/1999/xlink" xlink:href="zookeys-1022-013-g004.jpg" position="float" orientation="portrait" xlink:type="simple" id="oo_517659.jpg"><uri content-type="original_file" xlink:type="simple">https://binary.pensoft.net/fig/517659</uri></graphic></fig><fig id="F9" position="float" orientation="portrait"><object-id xmlns:xlink="http://www.w3.org/1999/xlink" content-type="doi" xlink:type="simple">10.3897/zookeys.1022.60571.figure9</object-id><object-id xmlns:xlink="http://www.w3.org/1999/xlink" content-type="arpha" xlink:type="simple">C27C7266-16E1-55B1-89C7-F69197BA8D15</object-id><label>Figure 9.</label><caption><p><bold>A, B</bold> ventral view of the male palp of <italic><tp:taxon-name><tp:taxon-name-part taxon-name-part-type="genus" reg="Phoneutria">P.</tp:taxon-name-part> <tp:taxon-name-part taxon-name-part-type="species" reg="boliviensis">boliviensis</tp:taxon-name-part></tp:taxon-name></italic> (from Pucallpa, Peru) and <italic><tp:taxon-name><tp:taxon-name-part taxon-name-part-type="genus" reg="Phoneutria">P.</tp:taxon-name-part> <tp:taxon-name-part taxon-name-part-type="species" reg="depilata">depilata</tp:taxon-name-part></tp:taxon-name></italic> (from Gamboa, Panama), respectively <bold>C, D</bold> retrolateral tibia apophysis of <italic><tp:taxon-name><tp:taxon-name-part taxon-name-part-type="genus" reg="Phoneutria">P.</tp:taxon-name-part> <tp:taxon-name-part taxon-name-part-type="species" reg="boliviensis">boliviensis</tp:taxon-name-part></tp:taxon-name></italic> and <italic><tp:taxon-name><tp:taxon-name-part taxon-name-part-type="genus" reg="Phoneutria">P.</tp:taxon-name-part> <tp:taxon-name-part taxon-name-part-type="species" reg="depilata">depilata</tp:taxon-name-part></tp:taxon-name></italic>, respectively. Scales bars: 0.10 mm (<bold>A</bold>); 0.20 mm (<bold>B</bold>); 0.10 mm (<bold>C</bold>); 0.05 mm (<bold>D</bold>). C = conductor, E = embolus, <abbrev xmlns:xlink="http://www.w3.org/1999/xlink" xlink:title="internal bulge of the embolus" id="ABBRID0EOSCI" xlink:type="simple">IB</abbrev> = internal bulge, LL = locking lobes, <abbrev xmlns:xlink="http://www.w3.org/1999/xlink" xlink:title="median apophysis" id="ABBRID0ESSCI" xlink:type="simple">MA</abbrev> = median apophysis, ST = subtegulum.</p></caption><graphic xmlns:xlink="http://www.w3.org/1999/xlink" xlink:href="zookeys-1022-013-g009.jpg" position="float" orientation="portrait" xlink:type="simple" id="oo_517664.jpg"><uri content-type="original_file" xlink:type="simple">https://binary.pensoft.net/fig/517664</uri></graphic></fig><fig id="F10" position="float" orientation="portrait"><object-id xmlns:xlink="http://www.w3.org/1999/xlink" content-type="doi" xlink:type="simple">10.3897/zookeys.1022.60571.figure10</object-id><object-id xmlns:xlink="http://www.w3.org/1999/xlink" content-type="arpha" xlink:type="simple">DE767BCB-5E89-5EA2-A08C-B488D5EEDBCB</object-id><label>Figure 10.</label><caption><p><bold>A, B</bold> epigynum and vulva (dorsal view) of <italic><tp:taxon-name><tp:taxon-name-part taxon-name-part-type="genus" reg="Phoneutria">Phoneutria</tp:taxon-name-part> <tp:taxon-name-part taxon-name-part-type="species" reg="boliviensis">boliviensis</tp:taxon-name-part></tp:taxon-name></italic> (from Pucallpa, Peru) <bold>C, D</bold> epigynum and vulva (dorsal view) of <italic><tp:taxon-name><tp:taxon-name-part taxon-name-part-type="genus" reg="Phoneutria">Phoneutria</tp:taxon-name-part> <tp:taxon-name-part taxon-name-part-type="species" reg="depilata">depilata</tp:taxon-name-part></tp:taxon-name></italic> (from Caimito, Esmeraldas, Ecuador). <abbrev xmlns:xlink="http://www.w3.org/1999/xlink" xlink:title="epigynal lateral apophysis" id="ABBRID0EBVCI" xlink:type="simple">ELA</abbrev> = epigynal lateral apophysis, <abbrev xmlns:xlink="http://www.w3.org/1999/xlink" xlink:title="epigynal middle field" id="ABBRID0EFVCI" xlink:type="simple">EMF</abbrev> = epigynal middle field, <abbrev xmlns:xlink="http://www.w3.org/1999/xlink" xlink:title="fertilization duct" id="ABBRID0EJVCI" xlink:type="simple">FD</abbrev> = fertilization duct, <abbrev xmlns:xlink="http://www.w3.org/1999/xlink" xlink:title="head of spermatheca" id="ABBRID0ENVCI" xlink:type="simple">HS</abbrev> = head of spermatheca, <abbrev xmlns:xlink="http://www.w3.org/1999/xlink" xlink:title="posterior lobe" id="ABBRID0ERVCI" xlink:type="simple">PL</abbrev> = posterior lobe, S = spermatheca. Scales bars: 0.20 mm (<bold>A</bold>), 0.20 mm (<bold>B</bold>), 0.30 mm (<bold>C</bold>), 0.30 mm (<bold>D</bold>).</p></caption><graphic xmlns:xlink="http://www.w3.org/1999/xlink" xlink:href="zookeys-1022-013-g010.jpg" position="float" orientation="portrait" xlink:type="simple" id="oo_517665.jpg"><uri content-type="original_file" xlink:type="simple">https://binary.pensoft.net/fig/517665</uri></graphic></fig><fig id="F11" position="float" orientation="portrait"><object-id xmlns:xlink="http://www.w3.org/1999/xlink" content-type="doi" xlink:type="simple">10.3897/zookeys.1022.60571.figure11</object-id><object-id xmlns:xlink="http://www.w3.org/1999/xlink" content-type="arpha" xlink:type="simple">B2E4B042-321D-571C-B1AC-2363EC55410A</object-id><label>Figure 11.</label><caption><p>Occurrence records of <italic><tp:taxon-name><tp:taxon-name-part taxon-name-part-type="genus" reg="Phoneutria">P.</tp:taxon-name-part> <tp:taxon-name-part taxon-name-part-type="species" reg="boliviensis">boliviensis</tp:taxon-name-part></tp:taxon-name></italic> and <italic><tp:taxon-name><tp:taxon-name-part taxon-name-part-type="genus" reg="Phoneutria">P.</tp:taxon-name-part> <tp:taxon-name-part taxon-name-part-type="species" reg="depilata">depilata</tp:taxon-name-part></tp:taxon-name></italic> obtained from LIFIMU database (<bold>A</bold>) and iNaturalist (<bold>B</bold>).</p></caption><graphic xmlns:xlink="http://www.w3.org/1999/xlink" xlink:href="zookeys-1022-013-g011.jpg" position="float" orientation="portrait" xlink:type="simple" id="oo_517666.jpg"><uri content-type="original_file" xlink:type="simple">https://binary.pensoft.net/fig/517666</uri></graphic></fig><fig id="F13" position="float" orientation="portrait"><object-id xmlns:xlink="http://www.w3.org/1999/xlink" content-type="doi" xlink:type="simple">10.3897/zookeys.1022.60571.figure13</object-id><object-id xmlns:xlink="http://www.w3.org/1999/xlink" content-type="arpha" xlink:type="simple">7FE5FE26-BDB0-54B5-9825-D2020F6158E8</object-id><label>Figure 13.</label><caption><p>Distribution models <bold>A, B</bold> binary model (5% threshold) of <italic><tp:taxon-name><tp:taxon-name-part taxon-name-part-type="genus" reg="Phoneutria">P.</tp:taxon-name-part> <tp:taxon-name-part taxon-name-part-type="species" reg="depilata">depilata</tp:taxon-name-part></tp:taxon-name></italic> and <italic><tp:taxon-name><tp:taxon-name-part taxon-name-part-type="genus" reg="Phoneutria">P.</tp:taxon-name-part> <tp:taxon-name-part taxon-name-part-type="species" reg="boliviensis">boliviensis</tp:taxon-name-part></tp:taxon-name></italic>, respectively.</p></caption><graphic xmlns:xlink="http://www.w3.org/1999/xlink" xlink:href="zookeys-1022-013-g013.jpg" position="float" orientation="portrait" xlink:type="simple" id="oo_517668.jpg"><uri content-type="original_file" xlink:type="simple">https://binary.pensoft.net/fig/517668</uri></graphic></fig></tp:treatment-sec><ref-list><ref id="B79"><mixed-citation xmlns:xlink="http://www.w3.org/1999/xlink" xlink:type="simple"><person-group><name name-style="western"><surname>Schiapelli</surname><given-names>RD</given-names></name><name name-style="western"><surname>Gerschman</surname><given-names>de PBS</given-names></name></person-group> (<year>1973</year>) Diagnosis of <italic><tp:taxon-name><tp:taxon-name-part taxon-name-part-type="genus">Phoneutria</tp:taxon-name-part> <tp:taxon-name-part taxon-name-part-type="species">reidyi</tp:taxon-name-part></tp:taxon-name></italic> (F.O. Pickard-Cambridge 1897) and of <italic><tp:taxon-name><tp:taxon-name-part taxon-name-part-type="genus">Phoneutria</tp:taxon-name-part> <tp:taxon-name-part taxon-name-part-type="species">boliviensis</tp:taxon-name-part></tp:taxon-name></italic> (F.O. Pickard-Cambridge 1897) <tp:taxon-name><tp:taxon-name-part taxon-name-part-type="order">Araneae</tp:taxon-name-part></tp:taxon-name>, <tp:taxon-name><tp:taxon-name-part taxon-name-part-type="family">Ctenidae</tp:taxon-name-part></tp:taxon-name>. Revista de la Sociedad Entomológica Argentina.</mixed-citation></ref><ref id="B83"><mixed-citation xmlns:xlink="http://www.w3.org/1999/xlink" xlink:type="simple"><person-group><name name-style="western"><surname>Simó</surname><given-names>M</given-names></name><name name-style="western"><surname>Brescovit</surname><given-names>AD</given-names></name></person-group> (<year>2001</year>) <article-title>Revision and cladistic analysis of the Neotropical spider genus <italic><tp:taxon-name><tp:taxon-name-part taxon-name-part-type="genus">Phoneutria</tp:taxon-name-part></tp:taxon-name></italic> Perty, 1833 (<tp:taxon-name><tp:taxon-name-part taxon-name-part-type="order">Araneae</tp:taxon-name-part></tp:taxon-name>, <tp:taxon-name><tp:taxon-name-part taxon-name-part-type="family">Ctenidae</tp:taxon-name-part></tp:taxon-name>), with notes on related <tp:taxon-name><tp:taxon-name-part taxon-name-part-type="subfamily">Cteninae</tp:taxon-name-part></tp:taxon-name>.</article-title><source>Bulletin of the British Arachnological Society</source><volume>12</volume>: <fpage>67</fpage>–<lpage>82</lpage>.</mixed-citation></ref><ref id="B84"><mixed-citation xmlns:xlink="http://www.w3.org/1999/xlink" xlink:type="simple"><person-group><name name-style="western"><surname>Strand</surname><given-names>E</given-names></name></person-group> (<year>1907</year>) <article-title>Über drei Clubioniden und eine Pisauride vom Sorata in den Cordilleren (Günther leg., Museum Lübeck).</article-title><source>Zeitschrift für Naturwissenschaften</source><volume>79</volume>: <fpage>422</fpage>–<lpage>431</lpage>.</mixed-citation></ref><ref id="B68"><mixed-citation xmlns:xlink="http://www.w3.org/1999/xlink" xlink:type="simple"><person-group><name name-style="western"><surname>Pickard Cambridge</surname><given-names>FO</given-names></name></person-group> (<year>1897</year>) <article-title>VII.– On cteniform spiders from the Lower Amazons and other regions of North and South America, with list of all known species of these groups hitherto recorded from the New World.</article-title><source>Annals and Magazine of Natural History</source><volume>19</volume>(<issue>109</issue>): <fpage>52</fpage>–<lpage>106</lpage>. <ext-link xlink:type="simple" ext-link-type="doi" xlink:href="10.1080/00222939708680507">https://doi.org/10.1080/00222939708680507</ext-link></mixed-citation></ref><ref id="B27"><mixed-citation xmlns:xlink="http://www.w3.org/1999/xlink" xlink:type="simple"><person-group><name name-style="western"><surname>Da Silva</surname><given-names>JMC</given-names></name><name name-style="western"><surname>Rylands</surname><given-names>AB</given-names></name><name name-style="western"><surname>Da Fonseca</surname><given-names>GAB</given-names></name></person-group> (<year>2005</year>) <article-title>The fate of the Amazonian areas of endemism.</article-title><source>Conservation Biology</source><volume>19</volume>(<issue>3</issue>): <fpage>689</fpage>–<lpage>694</lpage>. <ext-link xlink:type="simple" ext-link-type="doi" xlink:href="10.1111/j.1523-1739.2005.00705.x">https://doi.org/10.1111/j.1523-1739.2005.00705.x</ext-link></mixed-citation></ref><ref id="B102"><mixed-citation xmlns:xlink="http://www.w3.org/1999/xlink" xlink:type="simple"><person-group><name name-style="western"><surname>Zapfe</surname><given-names>H</given-names></name></person-group> (<year>1963</year>) <article-title>Arañas tropicales en nuestro país.</article-title><source>Investigaciones Zoológicas Chilenas</source><volume>7</volume>: <fpage>133</fpage>–<lpage>136</lpage>.</mixed-citation></ref><ref id="B20"><mixed-citation xmlns:xlink="http://www.w3.org/1999/xlink" xlink:type="simple"><person-group><name name-style="western"><surname>Canals</surname><given-names>LM</given-names></name><name name-style="western"><surname>Casanueva</surname><given-names>CME</given-names></name><name name-style="western"><surname>Aguilera</surname><given-names>AM</given-names></name></person-group> (<year>2004</year>) ¿Cuáles son las especies de arañas peligrosas en Chile? Revista Medica de Chile 132(6): 773–776. <ext-link xlink:type="simple" ext-link-type="doi" xlink:href="10.4067/S0034-98872004000600016">https://doi.org/10.4067/S0034-98872004000600016</ext-link></mixed-citation></ref><ref id="B88"><mixed-citation xmlns:xlink="http://www.w3.org/1999/xlink" xlink:type="simple"><person-group><name name-style="western"><surname>Torres-Sánchez</surname><given-names>MP</given-names></name><name name-style="western"><surname>Gasnier</surname><given-names>TR</given-names></name></person-group> (<year>2010</year>) <article-title>Patterns of abundance, habitat use and body size structure of <tp:taxon-name><tp:taxon-name-part taxon-name-part-type="genus">Phoneutria</tp:taxon-name-part> <tp:taxon-name-part taxon-name-part-type="species">reidyi</tp:taxon-name-part></tp:taxon-name> and <tp:taxon-name><tp:taxon-name-part taxon-name-part-type="genus">P.</tp:taxon-name-part> <tp:taxon-name-part taxon-name-part-type="species">fera</tp:taxon-name-part></tp:taxon-name> (<tp:taxon-name><tp:taxon-name-part taxon-name-part-type="order">Araneae</tp:taxon-name-part></tp:taxon-name>: <tp:taxon-name><tp:taxon-name-part taxon-name-part-type="family">Ctenidae</tp:taxon-name-part></tp:taxon-name>) in a Central Amazonian rainforest.</article-title><source>The Journal of Arachnology</source><volume>38</volume>(<issue>3</issue>): <fpage>433</fpage>–<lpage>440</lpage>. <ext-link xlink:type="simple" ext-link-type="doi" xlink:href="10.1636/P08-93.1">https://doi.org/10.1636/P08-93.1</ext-link></mixed-citation></ref></ref-list></tp:taxon-treatment>
