# Supplementary material for: Morphological and molecular evidence support the taxonomic separation of the medically important Neotropical spiders Phoneutria depilata (Strand, 1909) and P. boliviensis (F.O. Pickard-Cambridge, 1897) (Araneae, Ctenidae)
Source: Zookeys. 2021 Mar 8;1022:13–50. doi: 10.3897/zookeys.1022.60571 (PMC7960689; doi:10.3897/zookeys.1022.60571)
Supplement: XML Treatment for Phoneutria depilata [file zookeys.1022.60571-treatment3.xml]

<!DOCTYPE tp:taxon-treatment
  PUBLIC "-//TaxonX//DTD Taxonomic Treatment Publishing DTD v0 20100105//EN" "tax-treatment-NSO.dtd">
<tp:taxon-treatment xmlns:tp="http://www.plazi.org/taxpub"><tp:treatment-meta><kwd-group><label>Taxon classification</label><kwd><named-content xmlns:xlink="http://www.w3.org/1999/xlink" content-type="kingdom">Animalia</named-content></kwd><kwd><named-content xmlns:xlink="http://www.w3.org/1999/xlink" content-type="order">Araneae</named-content></kwd><kwd><named-content xmlns:xlink="http://www.w3.org/1999/xlink" content-type="family">Ctenidae</named-content></kwd></kwd-group><mixed-citation publication-type="journal"><person-group><name><surname>Hazzi</surname><given-names>Nicolas A.</given-names></name><name><surname>Hormiga</surname><given-names>Gustavo</given-names></name></person-group><article-title>Morphological and molecular evidence support the taxonomic separation of the medically important Neotropical spiders <italic><tp:taxon-name><tp:taxon-name-part taxon-name-part-type="genus" reg="Phoneutria">Phoneutria</tp:taxon-name-part> <tp:taxon-name-part taxon-name-part-type="species" reg="depilata">depilata</tp:taxon-name-part></tp:taxon-name></italic> (Strand, 1909) and <italic><tp:taxon-name><tp:taxon-name-part taxon-name-part-type="genus" reg="Phoneutria">P.</tp:taxon-name-part> <tp:taxon-name-part taxon-name-part-type="species" reg="boliviensis">boliviensis</tp:taxon-name-part></tp:taxon-name></italic> (F.O. Pickard-Cambridge, 1897) (<tp:taxon-name><tp:taxon-name-part taxon-name-part-type="order">Araneae</tp:taxon-name-part></tp:taxon-name>, <tp:taxon-name><tp:taxon-name-part taxon-name-part-type="family">Ctenidae</tp:taxon-name-part></tp:taxon-name>)</article-title><source>Zookeys</source><day>08</day><month>3</month><year>2021</year><volume>1022</volume><fpage>13</fpage><lpage>50</lpage><pub-id pub-id-type="doi">10.3897/zookeys.1022.60571</pub-id></mixed-citation></tp:treatment-meta><tp:nomenclature><tp:taxon-name><object-id xmlns:xlink="http://www.w3.org/1999/xlink" content-type="arpha" xlink:type="simple">7D466905-93B1-58CC-B065-79F83CF10620</object-id>
                <tp:taxon-name-part taxon-name-part-type="genus" reg="Phoneutria">Phoneutria</tp:taxon-name-part>
                <tp:taxon-name-part taxon-name-part-type="species" reg="depilata">depilata</tp:taxon-name-part>
              </tp:taxon-name><tp:taxon-authority>(Strand, 1909) sp. reval.</tp:taxon-authority><xref ref-type="fig" rid="F1">Figs 1A, B</xref><xref ref-type="fig" rid="F4">, 4C, D</xref><xref ref-type="fig" rid="F7">, 7A–C</xref><xref ref-type="fig" rid="F8">, 8A, B</xref><xref ref-type="fig" rid="F9">, 9B, D</xref><xref ref-type="fig" rid="F10">, 10C, D</xref><tp:nomenclature-citation-list><tp:nomenclature-citation><tp:taxon-name>
                    <tp:taxon-name-part taxon-name-part-type="genus" reg="Ctenus">Ctenus</tp:taxon-name-part> <tp:taxon-name-part taxon-name-part-type="species" reg="depilatus">depilatus</tp:taxon-name-part></tp:taxon-name><comment>Strand, 1910. Holotype male from Colombia (<abbrev xmlns:xlink="http://www.w3.org/1999/xlink" content-type="institution" xlink:title="Museum für Naturkunde der Humboldt Universität, Berlin, Germany (J. Dunlop)" id="ABBRID0EHGBI" xlink:type="simple">ZMB</abbrev> 30615, examined). Valerio 1983: 101, fig. 2 (female).</comment></tp:nomenclature-citation><tp:nomenclature-citation><tp:taxon-name>
                    <tp:taxon-name-part taxon-name-part-type="genus" reg="Ctenus">Ctenus</tp:taxon-name-part> <tp:taxon-name-part taxon-name-part-type="species" reg="peregrinoides">peregrinoides</tp:taxon-name-part></tp:taxon-name><comment>: Strand, 1910: 318 (syntypes: two females from Guatemala, in <abbrev xmlns:xlink="http://www.w3.org/1999/xlink" content-type="institution" xlink:title="Museum für Naturkunde der Humboldt Universität, Berlin, Germany (J. Dunlop)" id="ABBRID0EZGBI" xlink:type="simple">ZMB</abbrev> 30717, not examined). New synonymy.</comment></tp:nomenclature-citation><tp:nomenclature-citation><tp:taxon-name>
                    <tp:taxon-name-part taxon-name-part-type="genus" reg="Phoneutria">Phoneutria</tp:taxon-name-part> <tp:taxon-name-part taxon-name-part-type="species" reg="depilata">depilata</tp:taxon-name-part></tp:taxon-name><comment>: Schmidt, 1954: 417-418.</comment></tp:nomenclature-citation><tp:nomenclature-citation><tp:taxon-name>
                    <tp:taxon-name-part taxon-name-part-type="genus" reg="Phoneutria">Phoneutria</tp:taxon-name-part> <tp:taxon-name-part taxon-name-part-type="species" reg="colombiana">colombiana</tp:taxon-name-part></tp:taxon-name><comment>Schmidt, 1956: 418; 1956: 28 (female holotype from Colombia, in SMF, not examined). New synonymy.</comment></tp:nomenclature-citation><tp:nomenclature-citation><tp:taxon-name>
                    <tp:taxon-name-part taxon-name-part-type="genus" reg="Phoneutria">Phoneutria</tp:taxon-name-part> <tp:taxon-name-part taxon-name-part-type="species" reg="boliviensis">boliviensis</tp:taxon-name-part></tp:taxon-name><comment>: Simó &amp; Brescovit, 2001: 74 (as senior synonym of <tp:taxon-name><tp:taxon-name-part taxon-name-part-type="genus" reg="Phoneutria">P.</tp:taxon-name-part> <tp:taxon-name-part taxon-name-part-type="species" reg="depilata">depilata</tp:taxon-name-part></tp:taxon-name>); Rozwałka, Rutkowski and Bielak-Bielecki 2017: 61, fig. 1b, c (female); <xref ref-type="bibr" rid="B44">Hazzi et al. 2018</xref>: 112, fig. 10D (male).</comment></tp:nomenclature-citation><tp:nomenclature-citation><tp:taxon-name>
                    <tp:taxon-name-part taxon-name-part-type="genus" reg="Phoneutria">Phoneutria</tp:taxon-name-part> <tp:taxon-name-part taxon-name-part-type="uncertainty-rank">cf.</tp:taxon-name-part> <tp:taxon-name-part taxon-name-part-type="species" reg="boliviensis">boliviensis</tp:taxon-name-part></tp:taxon-name><comment>: Cathrine &amp; Longhorn, 2017: 13, figs 1–6 (female).</comment></tp:nomenclature-citation></tp:nomenclature-citation-list></tp:nomenclature><tp:treatment-sec sec-type="comments" id="SECID0EAJBI"><title>Comments.</title><p>In their revision of <italic><tp:taxon-name><tp:taxon-name-part taxon-name-part-type="genus" reg="Phoneutria">Phoneutria</tp:taxon-name-part></tp:taxon-name></italic><xref ref-type="bibr" rid="B83">Simó and Brescovit (2001)</xref> distinguished the Amazonian specimens of <italic><tp:taxon-name><tp:taxon-name-part taxon-name-part-type="genus" reg="Phoneutria">Phoneutria</tp:taxon-name-part> <tp:taxon-name-part taxon-name-part-type="species" reg="boliviensis">boliviensis</tp:taxon-name-part></tp:taxon-name></italic> from the specimens from Colombia and Central America (which we identify now as <italic><tp:taxon-name><tp:taxon-name-part taxon-name-part-type="genus" reg="Phoneutria">P.</tp:taxon-name-part> <tp:taxon-name-part taxon-name-part-type="species" reg="depilata">depilata</tp:taxon-name-part></tp:taxon-name></italic>) based on the epigynal morphology: “In specimens from Central America to Colombia it is triangular, with a wide base and a narrow apex, but in specimens from Ecuador to Bolivia the apex is more rounded”. Based on the fact that Simó &amp; Brescovit were able to distinguish these epigynal morphological differences among these two <italic><tp:taxon-name><tp:taxon-name-part taxon-name-part-type="genus" reg="Phoneutria">Phoneutria</tp:taxon-name-part></tp:taxon-name></italic> species and that the only species of <italic><tp:taxon-name><tp:taxon-name-part taxon-name-part-type="genus" reg="Phoneutria">Phoneutria</tp:taxon-name-part></tp:taxon-name></italic> in the trans-Andean region is <italic><tp:taxon-name><tp:taxon-name-part taxon-name-part-type="genus" reg="Phoneutria">P.</tp:taxon-name-part> <tp:taxon-name-part taxon-name-part-type="species" reg="depilata">depilata</tp:taxon-name-part></tp:taxon-name></italic>, we suggest that <italic><tp:taxon-name><tp:taxon-name-part taxon-name-part-type="genus" reg="Ctenus">Ctenus</tp:taxon-name-part> <tp:taxon-name-part taxon-name-part-type="species" reg="peregrinoides">peregrinoides</tp:taxon-name-part></tp:taxon-name></italic> (from Guatemala) is a junior synonym of <italic><tp:taxon-name><tp:taxon-name-part taxon-name-part-type="genus" reg="Phoneutria">P.</tp:taxon-name-part> <tp:taxon-name-part taxon-name-part-type="species" reg="depilata">depilata</tp:taxon-name-part></tp:taxon-name></italic>. Strand described <italic><tp:taxon-name><tp:taxon-name-part taxon-name-part-type="genus" reg="Ctenus">Ctenus</tp:taxon-name-part> <tp:taxon-name-part taxon-name-part-type="species" reg="signativenter">signativenter</tp:taxon-name-part></tp:taxon-name></italic> in 1909 based on immature syntypes from Paramba, Ecuador (one male and two female syntypes, all immatures, 3500 ft, 28 April 1898, Rosenberg leg., in <abbrev xmlns:xlink="http://www.w3.org/1999/xlink" content-type="institution" xlink:title="Museum für Naturkunde der Humboldt Universität, Berlin, Germany (J. Dunlop)" id="ABBRID0EBMBI" xlink:type="simple">ZMB</abbrev> 306, not examined). We have designated <italic><tp:taxon-name><tp:taxon-name-part taxon-name-part-type="genus" reg="Ctenus">Ctenus</tp:taxon-name-part> <tp:taxon-name-part taxon-name-part-type="species" reg="signativenter">signativenter</tp:taxon-name-part></tp:taxon-name></italic> as a <italic>nomen dubium</italic> because the exact identity of this species cannot be ascertained with immature specimens, but we note that the type locality suggests that the <italic><tp:taxon-name><tp:taxon-name-part taxon-name-part-type="genus" reg="Ctenus">C.</tp:taxon-name-part> <tp:taxon-name-part taxon-name-part-type="species" reg="signativenter">signativenter</tp:taxon-name-part></tp:taxon-name></italic> syntypes belong to <italic><tp:taxon-name><tp:taxon-name-part taxon-name-part-type="genus" reg="Phoneutria">P.</tp:taxon-name-part> <tp:taxon-name-part taxon-name-part-type="species" reg="depilata">depilata</tp:taxon-name-part></tp:taxon-name></italic>. Based on the epigynal morphology (<xref ref-type="bibr" rid="B82">Schmidt 1956</xref>, fig.3), we synonymize <italic><tp:taxon-name><tp:taxon-name-part taxon-name-part-type="genus" reg="Phoneutria">Phoneutria</tp:taxon-name-part> <tp:taxon-name-part taxon-name-part-type="species" reg="colombiana">colombiana</tp:taxon-name-part></tp:taxon-name></italic> with <italic><tp:taxon-name><tp:taxon-name-part taxon-name-part-type="genus" reg="Phoneutria">P.</tp:taxon-name-part> <tp:taxon-name-part taxon-name-part-type="species" reg="depilata">depilata</tp:taxon-name-part></tp:taxon-name></italic>. Both <italic><tp:taxon-name><tp:taxon-name-part taxon-name-part-type="genus" reg="Ctenus"/><tp:taxon-name-part taxon-name-part-type="species" reg="peregrinoides">peregrinoides</tp:taxon-name-part></tp:taxon-name></italic> and <italic><tp:taxon-name><tp:taxon-name-part taxon-name-part-type="genus" reg="Phoneutria"/><tp:taxon-name-part taxon-name-part-type="species" reg="colombiana">colombiana</tp:taxon-name-part></tp:taxon-name></italic> had been synonymized with <italic><tp:taxon-name><tp:taxon-name-part taxon-name-part-type="genus" reg="Phoneutria">P.</tp:taxon-name-part> <tp:taxon-name-part taxon-name-part-type="species" reg="boliviensis">boliviensis</tp:taxon-name-part></tp:taxon-name></italic> by <xref ref-type="bibr" rid="B83">Simó and Brescovit (2001)</xref>.</p></tp:treatment-sec><tp:treatment-sec sec-type="material" id="SECID0EGPBI"><title>Other material examined.</title><p><bold>Nicaragua</bold>: Región Autónoma de la Costa Caribe Sur: one female, Escondido River (<named-content xmlns:xlink="http://www.w3.org/1999/xlink" content-type="dwc:verbatimCoordinates" xlink:type="simple"><named-content content-type="geo-json" specific-use="{&#34;type&#34;:&#34;Point&#34;,&#34;coordinates&#34;:[-84.025600,12.106500]}" id="NCID0ERPBI" xlink:type="simple">12.1065°N, 84.0256°W</named-content></named-content>, 10 m), 12.VII.1892, C.W. Richmond (<abbrev xmlns:xlink="http://www.w3.org/1999/xlink" content-type="institution" xlink:title="National Museum of Natural History, Smithsonian Institution, Washington DC, USA (H. Wood)" id="ABBRID0EWPBI" xlink:type="simple">USNM</abbrev>). <bold>Panama</bold>: Panama: one male, Pearls Island, San José (<named-content xmlns:xlink="http://www.w3.org/1999/xlink" content-type="dwc:verbatimCoordinates" xlink:type="simple"><named-content content-type="geo-json" specific-use="{&#34;type&#34;:&#34;Point&#34;,&#34;coordinates&#34;:[-79.112038,8.270219]}" id="NCID0EAQBI" xlink:type="simple">8.270219°N, -79.112038°W</named-content></named-content>, 30 m), 02.IV.1944, J.P. Morrinson (<abbrev xmlns:xlink="http://www.w3.org/1999/xlink" content-type="institution" xlink:title="National Museum of Natural History, Smithsonian Institution, Washington DC, USA (H. Wood)" id="ABBRID0EFQBI" xlink:type="simple">USNM</abbrev>); Bocas del Toro: one female, Changinola, El Silencio (<named-content xmlns:xlink="http://www.w3.org/1999/xlink" content-type="dwc:verbatimCoordinates" xlink:type="simple"><named-content content-type="geo-json" specific-use="{&#34;type&#34;:&#34;Point&#34;,&#34;coordinates&#34;:[-82.535600,9.384500]}" id="NCID0ENQBI" xlink:type="simple">9.3845°N, 82.5356°W</named-content></named-content>, 20 m), E. Marrango (<abbrev xmlns:xlink="http://www.w3.org/1999/xlink" content-type="institution" xlink:title="National Museum of Natural History, Smithsonian Institution, Washington DC, USA (H. Wood)" id="ABBRID0ESQBI" xlink:type="simple">USNM</abbrev>), one male and one female, Gamboa (<named-content xmlns:xlink="http://www.w3.org/1999/xlink" content-type="dwc:verbatimCoordinates" xlink:type="simple"><named-content content-type="geo-json" specific-use="{&#34;type&#34;:&#34;Point&#34;,&#34;coordinates&#34;:[-79.695900,9.117600]}" id="NCID0E1QBI" xlink:type="simple">9.1176°N. 79.6959°W</named-content></named-content>, 50 m), 05.XIII.2018, N. Hazzi and S. Maneses (<named-content xmlns:xlink="http://www.w3.org/1999/xlink" content-type="dwc:institutional_code" xlink:type="simple">MCZ</named-content> IZ 162179); Chiriquí: one male, one female, Puerto Amuelles (<named-content xmlns:xlink="http://www.w3.org/1999/xlink" content-type="dwc:verbatimCoordinates" xlink:type="simple"><named-content content-type="geo-json" specific-use="{&#34;type&#34;:&#34;Point&#34;,&#34;coordinates&#34;:[-82.869100,8.284100]}" id="NCID0EKRBI" xlink:type="simple">8.2841°N, 82.8691°W</named-content></named-content>, 10 m), 25.VII.2018, N. Hazzi, J. Bernal, T. Rios (<named-content xmlns:xlink="http://www.w3.org/1999/xlink" content-type="dwc:institutional_code" xlink:type="simple">MCZ</named-content> IZ 162180). <bold>Costa Rica</bold>: Alajuela: one male and one female, San Ramón, Muelle San Carlos (<named-content xmlns:xlink="http://www.w3.org/1999/xlink" content-type="dwc:verbatimCoordinates" xlink:type="simple"><named-content content-type="geo-json" specific-use="{&#34;type&#34;:&#34;Point&#34;,&#34;coordinates&#34;:[-84.562200,10.433500]}" id="NCID0E3RBI" xlink:type="simple">10.4335°N, 84.5622°W</named-content></named-content>, 990 m) (<named-content xmlns:xlink="http://www.w3.org/1999/xlink" content-type="dwc:institutional_code" xlink:type="simple">MZUCR</named-content>); one male, Canalete, Upala (<named-content xmlns:xlink="http://www.w3.org/1999/xlink" content-type="dwc:verbatimCoordinates" xlink:type="simple"><named-content content-type="geo-json" specific-use="{&#34;type&#34;:&#34;Point&#34;,&#34;coordinates&#34;:[-85.043700,10.835800]}" id="NCID0EMSBI" xlink:type="simple">10.8358°N, 85.0437°W</named-content></named-content>, 950 m), 25.XI. 1979 (<named-content xmlns:xlink="http://www.w3.org/1999/xlink" content-type="dwc:institutional_code" xlink:type="simple">MZUCR</named-content>), two females and two males, San Carlos, Peje Viejo (<named-content xmlns:xlink="http://www.w3.org/1999/xlink" content-type="dwc:verbatimCoordinates" xlink:type="simple"><named-content content-type="geo-json" specific-use="{&#34;type&#34;:&#34;Point&#34;,&#34;coordinates&#34;:[-82.751600,9.644000]}" id="NCID0E3SBI" xlink:type="simple">9.644°N, 82.7516°W</named-content></named-content>), F. Garray (<named-content xmlns:xlink="http://www.w3.org/1999/xlink" content-type="dwc:institutional_code" xlink:type="simple">MZUCR</named-content>), 00.X.1999; Limón: one female, Guapiles (<named-content xmlns:xlink="http://www.w3.org/1999/xlink" content-type="dwc:verbatimCoordinates" xlink:type="simple"><named-content content-type="geo-json" specific-use="{&#34;type&#34;:&#34;Point&#34;,&#34;coordinates&#34;:[-83.770500,10.221700]}" id="NCID0EMTBI" xlink:type="simple">10.2217°N, 83.7705°W</named-content></named-content>, 450 m), 30.IX.1977 (<named-content xmlns:xlink="http://www.w3.org/1999/xlink" content-type="dwc:institutional_code" xlink:type="simple">MZUCR</named-content>); one female, Batan (<named-content xmlns:xlink="http://www.w3.org/1999/xlink" content-type="dwc:verbatimCoordinates" xlink:type="simple"><named-content content-type="geo-json" specific-use="{&#34;type&#34;:&#34;Point&#34;,&#34;coordinates&#34;:[-83.336400,10.084200]}" id="NCID0E3TBI" xlink:type="simple">10.0842°N, 83.3364°W</named-content></named-content>), 12.VIII.1984, Federico Muñoz (<named-content xmlns:xlink="http://www.w3.org/1999/xlink" content-type="dwc:institutional_code" xlink:type="simple">MZUCR</named-content>), Reserva Biológica Hitoy Cerere (<named-content xmlns:xlink="http://www.w3.org/1999/xlink" content-type="dwc:verbatimCoordinates" xlink:type="simple"><named-content content-type="geo-json" specific-use="{&#34;type&#34;:&#34;Point&#34;,&#34;coordinates&#34;:[-83.070900,9.647000]}" id="NCID0EMUBI" xlink:type="simple">9.647°N, 83.0709°W</named-content></named-content>); one female, Talamanca, Amumbri de Bratsi (<named-content xmlns:xlink="http://www.w3.org/1999/xlink" content-type="dwc:verbatimCoordinates" xlink:type="simple"><named-content content-type="geo-json" specific-use="{&#34;type&#34;:&#34;Point&#34;,&#34;coordinates&#34;:[-82.754200,9.650100]}" id="NCID0EUUBI" xlink:type="simple">9.6501°N, 82.7542°W</named-content></named-content>) (<named-content xmlns:xlink="http://www.w3.org/1999/xlink" content-type="dwc:institutional_code" xlink:type="simple">MZUCR</named-content>); Puntarenas: one female, Rincón de Osa (<named-content xmlns:xlink="http://www.w3.org/1999/xlink" content-type="dwc:verbatimCoordinates" xlink:type="simple"><named-content content-type="geo-json" specific-use="{&#34;type&#34;:&#34;Point&#34;,&#34;coordinates&#34;:[-83.487600,8.698600]}" id="NCID0EEVBI" xlink:type="simple">8.6986°N, 83.4876°W</named-content></named-content>, 20 m), 00.III.1967, C. Valerio (<named-content xmlns:xlink="http://www.w3.org/1999/xlink" content-type="dwc:institutional_code" xlink:type="simple">MZUCR</named-content>); one male, Conte, Casa de la Guardia Rural (<named-content xmlns:xlink="http://www.w3.org/1999/xlink" content-type="dwc:verbatimCoordinates" xlink:type="simple"><named-content content-type="geo-json" specific-use="{&#34;type&#34;:&#34;Point&#34;,&#34;coordinates&#34;:[-83.040100,8.443000]}" id="NCID0EUVBI" xlink:type="simple">8.443°N, 83.0401°W</named-content></named-content>, 990 m), 14.VII.1984; one female and one male Cirenas (<named-content xmlns:xlink="http://www.w3.org/1999/xlink" content-type="dwc:verbatimCoordinates" xlink:type="simple"><named-content content-type="geo-json" specific-use="{&#34;type&#34;:&#34;Point&#34;,&#34;coordinates&#34;:[-85.211900,9.719900]}" id="NCID0E3VBI" xlink:type="simple">9.7199°N, 85.2119°W</named-content></named-content>, 10 m), 00.VI.2018, N. Hazzi (<named-content xmlns:xlink="http://www.w3.org/1999/xlink" content-type="dwc:institutional_code" xlink:type="simple">MCZ</named-content> IZ 162181), Cartago: one female, Turrialba, Bajo Pacuare (<named-content xmlns:xlink="http://www.w3.org/1999/xlink" content-type="dwc:verbatimCoordinates" xlink:type="simple"><named-content content-type="geo-json" specific-use="{&#34;type&#34;:&#34;Point&#34;,&#34;coordinates&#34;:[-83.520300,9.862000]}" id="NCID0EMWBI" xlink:type="simple">9.862°N, 83.5203°W</named-content></named-content>, 730 m), 25.IV.1983, F. Calderón (<named-content xmlns:xlink="http://www.w3.org/1999/xlink" content-type="dwc:institutional_code" xlink:type="simple">MZUCR</named-content>); Heredia: one juvenile, Sarapiqui, Reserva Tirimbina (<named-content xmlns:xlink="http://www.w3.org/1999/xlink" content-type="dwc:verbatimCoordinates" xlink:type="simple"><named-content content-type="geo-json" specific-use="{&#34;type&#34;:&#34;Point&#34;,&#34;coordinates&#34;:[-84.119900,10.416400]}" id="NCID0E3WBI" xlink:type="simple">10.4164°N, 84.1199°W</named-content></named-content>, 160 m), 10.VI.2019, N. Hazzi; one male, San Isidro (<named-content xmlns:xlink="http://www.w3.org/1999/xlink" content-type="dwc:verbatimCoordinates" xlink:type="simple"><named-content content-type="geo-json" specific-use="{&#34;type&#34;:&#34;Point&#34;,&#34;coordinates&#34;:[-84.055100,10.018200]}" id="NCID0EEXBI" xlink:type="simple">10.0182°N, 84.0551°W</named-content></named-content>, 1300 m) (<named-content xmlns:xlink="http://www.w3.org/1999/xlink" content-type="dwc:institutional_code" xlink:type="simple">MCZ</named-content> IZ 162183). <bold>Ecuador</bold>: Esmeraldas: Esmeraldas, Caimito (<named-content xmlns:xlink="http://www.w3.org/1999/xlink" content-type="dwc:verbatimCoordinates" xlink:type="simple"><named-content content-type="geo-json" specific-use="{&#34;type&#34;:&#34;Point&#34;,&#34;coordinates&#34;:[-80.074100,0.700500]}" id="NCID0EWXBI" xlink:type="simple">0.7005°N, 80.0741°W</named-content></named-content>, 10 m), 1.10.2019, N. Hazzi (<named-content xmlns:xlink="http://www.w3.org/1999/xlink" content-type="dwc:institutional_code" xlink:type="simple">MCZ</named-content> IZ 162184). <bold>Colombia</bold>: Chocó: one female, Bahía Solano, Ciudad Mutis (<named-content xmlns:xlink="http://www.w3.org/1999/xlink" content-type="dwc:verbatimCoordinates" xlink:type="simple"><named-content content-type="geo-json" specific-use="{&#34;type&#34;:&#34;Point&#34;,&#34;coordinates&#34;:[-77.407500,6.218600]}" id="NCID0EIYBI" xlink:type="simple">6.2186°N, 77.4075°W</named-content></named-content>, 5 m), 5.V.1973 (<named-content xmlns:xlink="http://www.w3.org/1999/xlink" content-type="dwc:institutional_code" xlink:type="simple">ICN-AR</named-content>); one juvenile, Acandí, Capurgana (<named-content xmlns:xlink="http://www.w3.org/1999/xlink" content-type="dwc:verbatimCoordinates" xlink:type="simple"><named-content content-type="geo-json" specific-use="{&#34;type&#34;:&#34;Point&#34;,&#34;coordinates&#34;:[-77.350300,8.633800]}" id="NCID0EYYBI" xlink:type="simple">8.6338°N, 77.3503°W</named-content></named-content>, 15 m), 08.X.2007, C. Duran (<named-content xmlns:xlink="http://www.w3.org/1999/xlink" content-type="dwc:institutional_code" xlink:type="simple">MPUJ</named-content>); Cundinamarca: Fusagasugá (<named-content xmlns:xlink="http://www.w3.org/1999/xlink" content-type="dwc:verbatimCoordinates" xlink:type="simple"><named-content content-type="geo-json" specific-use="{&#34;type&#34;:&#34;Point&#34;,&#34;coordinates&#34;:[-74.367800,4.343900]}" id="NCID0EIZBI" xlink:type="simple">4.3439°N, 74.3678°W</named-content></named-content>, 1600 m), 00.XII.2001 (<named-content xmlns:xlink="http://www.w3.org/1999/xlink" content-type="dwc:institutional_code" xlink:type="simple">ICN-AR</named-content>-5258); Yacupi, vereda La Oscura (<named-content xmlns:xlink="http://www.w3.org/1999/xlink" content-type="dwc:verbatimCoordinates" xlink:type="simple"><named-content content-type="geo-json" specific-use="{&#34;type&#34;:&#34;Point&#34;,&#34;coordinates&#34;:[-74.350000,5.450000]}" id="NCID0EYZBI" xlink:type="simple">5.45°N, 74.35°W</named-content></named-content>, 1190 m), 03.I.2000 (<named-content xmlns:xlink="http://www.w3.org/1999/xlink" content-type="dwc:institutional_code" xlink:type="simple">ICN-AR</named-content>-907); Quipile, Vereda el Trigo (<named-content xmlns:xlink="http://www.w3.org/1999/xlink" content-type="dwc:verbatimCoordinates" xlink:type="simple"><named-content content-type="geo-json" specific-use="{&#34;type&#34;:&#34;Point&#34;,&#34;coordinates&#34;:[-74.534100,4.745500]}" id="NCID0EI1BI" xlink:type="simple">4.7455°N, 74.5341°W</named-content></named-content>, 1300 m); 28.V.2000 (<named-content xmlns:xlink="http://www.w3.org/1999/xlink" content-type="dwc:institutional_code" xlink:type="simple">ICN-AR</named-content>-908); Pandi, vereda El Caucho (<named-content xmlns:xlink="http://www.w3.org/1999/xlink" content-type="dwc:verbatimCoordinates" xlink:type="simple"><named-content content-type="geo-json" specific-use="{&#34;type&#34;:&#34;Point&#34;,&#34;coordinates&#34;:[-74.487500,4.191100]}" id="NCID0EY1BI" xlink:type="simple">4.1911°N, 74.4875°W</named-content></named-content>, 910 m), 20.IX.2000 (<named-content xmlns:xlink="http://www.w3.org/1999/xlink" content-type="dwc:institutional_code" xlink:type="simple">ICN-AR</named-content>-903); La Mesa (<named-content xmlns:xlink="http://www.w3.org/1999/xlink" content-type="dwc:verbatimCoordinates" xlink:type="simple"><named-content content-type="geo-json" specific-use="{&#34;type&#34;:&#34;Point&#34;,&#34;coordinates&#34;:[-74.466600,4.633300]}" id="NCID0EI2BI" xlink:type="simple">4.6333°N, 74.4666°W</named-content></named-content>, 1080 m), 16.VI.1983 (<named-content xmlns:xlink="http://www.w3.org/1999/xlink" content-type="dwc:institutional_code" xlink:type="simple">ICN-AR</named-content>-343); Nilo, Pueblo Nuevo (<named-content xmlns:xlink="http://www.w3.org/1999/xlink" content-type="dwc:verbatimCoordinates" xlink:type="simple"><named-content content-type="geo-json" specific-use="{&#34;type&#34;:&#34;Point&#34;,&#34;coordinates&#34;:[-74.633300,4.316600]}" id="NCID0EY2BI" xlink:type="simple">4.3166°N, 74.6333°W</named-content></named-content>, 480 m), 12.I.1980 (<named-content xmlns:xlink="http://www.w3.org/1999/xlink" content-type="dwc:institutional_code" xlink:type="simple">ICN-AR</named-content>-303); Santander: Chima, El Rodeo (<named-content xmlns:xlink="http://www.w3.org/1999/xlink" content-type="dwc:verbatimCoordinates" xlink:type="simple"><named-content content-type="geo-json" specific-use="{&#34;type&#34;:&#34;Point&#34;,&#34;coordinates&#34;:[-73.373600,6.345800]}" id="NCID0EI3BI" xlink:type="simple">6.3458°N, 73.3736°W</named-content></named-content>, 113 m); 03.I.1970 (<named-content xmlns:xlink="http://www.w3.org/1999/xlink" content-type="dwc:institutional_code" xlink:type="simple">ICN-AR</named-content>-315); one female, Suaita (<named-content xmlns:xlink="http://www.w3.org/1999/xlink" content-type="dwc:verbatimCoordinates" xlink:type="simple"><named-content content-type="geo-json" specific-use="{&#34;type&#34;:&#34;Point&#34;,&#34;coordinates&#34;:[-73.450000,6.100000]}" id="NCID0EY3BI" xlink:type="simple">6.10°N, 73.45°W</named-content></named-content>, 1550 m), 10.V.1998 (<named-content xmlns:xlink="http://www.w3.org/1999/xlink" content-type="dwc:institutional_code" xlink:type="simple">ICN-AR</named-content>-5261); Antioquia: one female, Urabá, Apartadó (<named-content xmlns:xlink="http://www.w3.org/1999/xlink" content-type="dwc:verbatimCoordinates" xlink:type="simple"><named-content content-type="geo-json" specific-use="{&#34;type&#34;:&#34;Point&#34;,&#34;coordinates&#34;:[-76.634700,7.885600]}" id="NCID0EI4BI" xlink:type="simple">7.8856°N, 76.6347°W</named-content></named-content>, 20 m), 00.VII.2003 (<named-content xmlns:xlink="http://www.w3.org/1999/xlink" content-type="dwc:institutional_code" xlink:type="simple">ICN-AR</named-content>-5259); one female, Urabá, Turbó (<named-content xmlns:xlink="http://www.w3.org/1999/xlink" content-type="dwc:verbatimCoordinates" xlink:type="simple"><named-content content-type="geo-json" specific-use="{&#34;type&#34;:&#34;Point&#34;,&#34;coordinates&#34;:[-76.731700,8.098100]}" id="NCID0EY4BI" xlink:type="simple">8.0981°N, 76.7317°W</named-content></named-content>, 20 m) (<named-content xmlns:xlink="http://www.w3.org/1999/xlink" content-type="dwc:institutional_code" xlink:type="simple">ICN-AR</named-content>-5260); one female, Urabá, Chigorodó (<named-content xmlns:xlink="http://www.w3.org/1999/xlink" content-type="dwc:verbatimCoordinates" xlink:type="simple"><named-content content-type="geo-json" specific-use="{&#34;type&#34;:&#34;Point&#34;,&#34;coordinates&#34;:[-76.686400,7.676900]}" id="NCID0EI5BI" xlink:type="simple">7.6769°N, 76.6864°W</named-content></named-content>, 20 m), 00.IX.2003 (<named-content xmlns:xlink="http://www.w3.org/1999/xlink" content-type="dwc:institutional_code" xlink:type="simple">ICN-AR</named-content>-5262); Cauca: one male, PNN. Gorgona Island (<named-content xmlns:xlink="http://www.w3.org/1999/xlink" content-type="dwc:verbatimCoordinates" xlink:type="simple"><named-content content-type="geo-json" specific-use="{&#34;type&#34;:&#34;Point&#34;,&#34;coordinates&#34;:[-78.182500,2.980000]}" id="NCID0EY5BI" xlink:type="simple">2.98°N, 78.1825°W</named-content></named-content>, 5 m), 00.XII.2003 (<named-content xmlns:xlink="http://www.w3.org/1999/xlink" content-type="dwc:institutional_code" xlink:type="simple">ICN-AR</named-content>-5263); one female and five males, Caloto, vereda Morales (<named-content xmlns:xlink="http://www.w3.org/1999/xlink" content-type="dwc:verbatimCoordinates" xlink:type="simple"><named-content content-type="geo-json" specific-use="{&#34;type&#34;:&#34;Point&#34;,&#34;coordinates&#34;:[-76.411600,3.036900]}" id="NCID0EI6BI" xlink:type="simple">3.0369°N, 76.4116°W</named-content></named-content>, 1100 m), 00.X.2009, N. Muriel (<named-content xmlns:xlink="http://www.w3.org/1999/xlink" content-type="dwc:institutional_code" xlink:type="simple">MUSENUV</named-content>); Valle del Cauca: one female and one male, Cali, El Aguacatal (<named-content xmlns:xlink="http://www.w3.org/1999/xlink" content-type="dwc:verbatimCoordinates" xlink:type="simple"><named-content content-type="geo-json" specific-use="{&#34;type&#34;:&#34;Point&#34;,&#34;coordinates&#34;:[-76.556000,3.461700]}" id="NCID0EY6BI" xlink:type="simple">3.4617°N, 76.5560°W</named-content></named-content>, 1000 m), N.Hazzi (<named-content xmlns:xlink="http://www.w3.org/1999/xlink" content-type="dwc:institutional_code" xlink:type="simple">MUSENUV</named-content>); one female, Cali (<named-content xmlns:xlink="http://www.w3.org/1999/xlink" content-type="dwc:verbatimCoordinates" xlink:type="simple"><named-content content-type="geo-json" specific-use="{&#34;type&#34;:&#34;Point&#34;,&#34;coordinates&#34;:[-76.556000,3.461600]}" id="NCID0EIACI" xlink:type="simple">3.4616°N, 76.5560°W</named-content></named-content>, 1000 m), 20.X.1982 (<named-content xmlns:xlink="http://www.w3.org/1999/xlink" content-type="dwc:institutional_code" xlink:type="simple">MUSENUV</named-content>); one female, same locality 00.X.1986 (<named-content xmlns:xlink="http://www.w3.org/1999/xlink" content-type="dwc:institutional_code" xlink:type="simple">MUSENUV</named-content>); one male, Cali, Barrio El Refugio (<named-content xmlns:xlink="http://www.w3.org/1999/xlink" content-type="dwc:verbatimCoordinates" xlink:type="simple"><named-content content-type="geo-json" specific-use="{&#34;type&#34;:&#34;Point&#34;,&#34;coordinates&#34;:[-76.522500,3.437200]}" id="NCID0EABCI" xlink:type="simple">3.4372°N, 76.5225°W</named-content></named-content>, 1000 m), 00.XI.1995(<named-content xmlns:xlink="http://www.w3.org/1999/xlink" content-type="dwc:institutional_code" xlink:type="simple">MUSENUV</named-content>) one female, Dagua, El Palmar (<named-content xmlns:xlink="http://www.w3.org/1999/xlink" content-type="dwc:verbatimCoordinates" xlink:type="simple"><named-content content-type="geo-json" specific-use="{&#34;type&#34;:&#34;Point&#34;,&#34;coordinates&#34;:[-76.646300,3.603300]}" id="NCID0EQBCI" xlink:type="simple">3.6033°N, 76.6463°W</named-content></named-content>, 1300 m), 27.IX.1994 (<named-content xmlns:xlink="http://www.w3.org/1999/xlink" content-type="dwc:institutional_code" xlink:type="simple">MUSENUV</named-content>); one female, Roldanillo (<named-content xmlns:xlink="http://www.w3.org/1999/xlink" content-type="dwc:verbatimCoordinates" xlink:type="simple"><named-content content-type="geo-json" specific-use="{&#34;type&#34;:&#34;Point&#34;,&#34;coordinates&#34;:[-76.154700,4.414700]}" id="NCID0EACCI" xlink:type="simple">4.4147°N, 76.1547°W</named-content></named-content>, 950 m) (<named-content xmlns:xlink="http://www.w3.org/1999/xlink" content-type="dwc:institutional_code" xlink:type="simple">MUSENUV</named-content>); KM 30, El Carmen (<named-content xmlns:xlink="http://www.w3.org/1999/xlink" content-type="dwc:verbatimCoordinates" xlink:type="simple"><named-content content-type="geo-json" specific-use="{&#34;type&#34;:&#34;Point&#34;,&#34;coordinates&#34;:[-76.647500,3.566000]}" id="NCID0EQCCI" xlink:type="simple">3.566°N, 76.6475°W</named-content></named-content>, 1400 m); 10.XII.2008, N. Hazzi (<named-content xmlns:xlink="http://www.w3.org/1999/xlink" content-type="dwc:institutional_code" xlink:type="simple">MUSENUV</named-content>); one male, Buga, Liceo de los Andes (<named-content xmlns:xlink="http://www.w3.org/1999/xlink" content-type="dwc:verbatimCoordinates" xlink:type="simple"><named-content content-type="geo-json" specific-use="{&#34;type&#34;:&#34;Point&#34;,&#34;coordinates&#34;:[-76.298600,3.883300]}" id="NCID0EADCI" xlink:type="simple">3.8833°N, 76.2986°W</named-content></named-content>, 950 m), 12.XII.2009, N. Hazzi (<named-content xmlns:xlink="http://www.w3.org/1999/xlink" content-type="dwc:institutional_code" xlink:type="simple">MUSENUV</named-content>), one female, Buenaventura, Reserva Natural San Cipriano (<named-content xmlns:xlink="http://www.w3.org/1999/xlink" content-type="dwc:verbatimCoordinates" xlink:type="simple"><named-content content-type="geo-json" specific-use="{&#34;type&#34;:&#34;Point&#34;,&#34;coordinates&#34;:[-76.916600,3.883300]}" id="NCID0EQDCI" xlink:type="simple">3.8833°N, 76.9166°W</named-content></named-content>, 180 m), 00.II.2012, N.Hazzi and J. Moreno (<named-content xmlns:xlink="http://www.w3.org/1999/xlink" content-type="dwc:institutional_code" xlink:type="simple">MUSENUV</named-content>); Boyaca: Puerto Boyaca, Puerto Romero, vereda Los Quinchos (<named-content xmlns:xlink="http://www.w3.org/1999/xlink" content-type="dwc:verbatimCoordinates" xlink:type="simple"><named-content content-type="geo-json" specific-use="{&#34;type&#34;:&#34;Point&#34;,&#34;coordinates&#34;:[-74.340800,5.837500]}" id="NCID0EAECI" xlink:type="simple">5.8375°N, 74.3408°W</named-content></named-content>, 160 m); Risaralda: one female, Pereira (<named-content xmlns:xlink="http://www.w3.org/1999/xlink" content-type="dwc:verbatimCoordinates" xlink:type="simple"><named-content content-type="geo-json" specific-use="{&#34;type&#34;:&#34;Point&#34;,&#34;coordinates&#34;:[-75.696100,4.813300]}" id="NCID0EIECI" xlink:type="simple">4.8133°N, 75.6961°W</named-content></named-content>, 1400 m) (<named-content xmlns:xlink="http://www.w3.org/1999/xlink" content-type="dwc:institutional_code" xlink:type="simple">MUSENUV</named-content>); one male, Balboa (<named-content xmlns:xlink="http://www.w3.org/1999/xlink" content-type="dwc:verbatimCoordinates" xlink:type="simple"><named-content content-type="geo-json" specific-use="{&#34;type&#34;:&#34;Point&#34;,&#34;coordinates&#34;:[-75.957200,4.951700]}" id="NCID0EYECI" xlink:type="simple">4.9517°N, 75.9572°W</named-content></named-content>, 1400 m); 10.XI.1998 (<named-content xmlns:xlink="http://www.w3.org/1999/xlink" content-type="dwc:institutional_code" xlink:type="simple">ICN-AR</named-content>-5264); Quindío: one female, Montenegro, La Tebaida (<named-content xmlns:xlink="http://www.w3.org/1999/xlink" content-type="dwc:verbatimCoordinates" xlink:type="simple"><named-content content-type="geo-json" specific-use="{&#34;type&#34;:&#34;Point&#34;,&#34;coordinates&#34;:[-75.718100,4.554200]}" id="NCID0EIFCI" xlink:type="simple">4.5542°N, 75.7181°W</named-content></named-content>, 1200 m), 27.I.2010, N. Hazzi (<named-content xmlns:xlink="http://www.w3.org/1999/xlink" content-type="dwc:institutional_code" xlink:type="simple">MUSENUV</named-content>); one female, Montenegro, Pueblo Tapado (<named-content xmlns:xlink="http://www.w3.org/1999/xlink" content-type="dwc:verbatimCoordinates" xlink:type="simple"><named-content content-type="geo-json" specific-use="{&#34;type&#34;:&#34;Point&#34;,&#34;coordinates&#34;:[-75.784700,4.517800]}" id="NCID0EYFCI" xlink:type="simple">4.5178°N, 75.7847°W</named-content></named-content>, 1250 m), 00.X.2004 (<named-content xmlns:xlink="http://www.w3.org/1999/xlink" content-type="dwc:institutional_code" xlink:type="simple">MUSENUV</named-content>); Caldas: Samaná, Norcasia, Carrisa (<named-content xmlns:xlink="http://www.w3.org/1999/xlink" content-type="dwc:verbatimCoordinates" xlink:type="simple"><named-content content-type="geo-json" specific-use="{&#34;type&#34;:&#34;Point&#34;,&#34;coordinates&#34;:[-74.883300,5.566600]}" id="NCID0EIGCI" xlink:type="simple">5.5666°N, 74.8833°W</named-content></named-content>, 600 m); 10.X.1992 (ICN-AR342).</p></tp:treatment-sec><tp:treatment-sec sec-type="diagnosis" id="SECID0ENGCI"><title>Diagnosis.</title><p>Males of <italic><tp:taxon-name><tp:taxon-name-part taxon-name-part-type="genus" reg="Phoneutria">P.</tp:taxon-name-part> <tp:taxon-name-part taxon-name-part-type="species" reg="depilata">depilata</tp:taxon-name-part></tp:taxon-name></italic> resemble those of <italic><tp:taxon-name><tp:taxon-name-part taxon-name-part-type="genus" reg="Phoneutria">P.</tp:taxon-name-part> <tp:taxon-name-part taxon-name-part-type="species" reg="boliviensis">boliviensis</tp:taxon-name-part></tp:taxon-name></italic> by the truncated apex of the <abbrev xmlns:xlink="http://www.w3.org/1999/xlink" xlink:title="retrolateral tibial apophysis" id="ABBRID0EJHCI" xlink:type="simple">RTA</abbrev> (Fig. <xref ref-type="fig" rid="F9">9C, D</xref>), but differ from this and the remaining <italic><tp:taxon-name><tp:taxon-name-part taxon-name-part-type="genus" reg="Phoneutria">Phoneutria</tp:taxon-name-part></tp:taxon-name></italic> species by the lateral pronounced projection of the locking lobes visible in ventral view (Fig. <xref ref-type="fig" rid="F9">9B</xref>). In addition, males present an embolus with an internal bulge which is absent in <italic><tp:taxon-name><tp:taxon-name-part taxon-name-part-type="genus" reg="Phoneutria">P.</tp:taxon-name-part> <tp:taxon-name-part taxon-name-part-type="species" reg="boliviensis">boliviensis</tp:taxon-name-part></tp:taxon-name></italic>; and a much larger tegulum (Figs <xref ref-type="fig" rid="F7">7B</xref>, <xref ref-type="fig" rid="F9">9B</xref>). Females of <italic><tp:taxon-name><tp:taxon-name-part taxon-name-part-type="genus" reg="Phoneutria">P.</tp:taxon-name-part> <tp:taxon-name-part taxon-name-part-type="species" reg="boliviensis">boliviensis</tp:taxon-name-part></tp:taxon-name></italic> also resemble those of <italic><tp:taxon-name><tp:taxon-name-part taxon-name-part-type="genus" reg="Phoneutria">P.</tp:taxon-name-part> <tp:taxon-name-part taxon-name-part-type="species" reg="depilata">depilata</tp:taxon-name-part></tp:taxon-name></italic> by the general configuration of the epigynum but differ by the narrow area of the <abbrev xmlns:xlink="http://www.w3.org/1999/xlink" xlink:title="epigynal middle field" id="ABBRID0EFJCI" xlink:type="simple">EMF</abbrev> (Fig. <xref ref-type="fig" rid="F8">8A</xref>), copulatory ducts slightly sclerotized (Fig. <xref ref-type="fig" rid="F8">8A</xref>), and large spermatheca heads (Figs <xref ref-type="fig" rid="F8">8B</xref>, <xref ref-type="fig" rid="F10">10D</xref>). In addition, both males and females of <italic><tp:taxon-name><tp:taxon-name-part taxon-name-part-type="genus" reg="Phoneutria">P.</tp:taxon-name-part> <tp:taxon-name-part taxon-name-part-type="species" reg="depilata">depilata</tp:taxon-name-part></tp:taxon-name></italic> can be distinguished from <italic><tp:taxon-name><tp:taxon-name-part taxon-name-part-type="genus" reg="Phoneutria">P.</tp:taxon-name-part> <tp:taxon-name-part taxon-name-part-type="species" reg="boliviensis">boliviensis</tp:taxon-name-part></tp:taxon-name></italic> and the remaining Amazonian species (<italic><tp:taxon-name><tp:taxon-name-part taxon-name-part-type="genus" reg="Phoneutria">P.</tp:taxon-name-part> <tp:taxon-name-part taxon-name-part-type="species" reg="perty">perty</tp:taxon-name-part></tp:taxon-name></italic> and <italic><tp:taxon-name><tp:taxon-name-part taxon-name-part-type="genus" reg="Phoneutria">P.</tp:taxon-name-part> <tp:taxon-name-part taxon-name-part-type="species" reg="fera">fera</tp:taxon-name-part></tp:taxon-name></italic>) by the four conspicuous series of yellow dots in the ventral side of the abdomen (this character is also present in <italic><tp:taxon-name><tp:taxon-name-part taxon-name-part-type="genus" reg="Phoneutria">Phoneutria</tp:taxon-name-part> <tp:taxon-name-part taxon-name-part-type="species" reg="eickstedtae">eickstedtae</tp:taxon-name-part></tp:taxon-name></italic> Martins &amp; Bertani, 2007).</p><fig id="F7" position="float" orientation="portrait"><object-id xmlns:xlink="http://www.w3.org/1999/xlink" content-type="doi" xlink:type="simple">10.3897/zookeys.1022.60571.figure7</object-id><object-id xmlns:xlink="http://www.w3.org/1999/xlink" content-type="arpha" xlink:type="simple">DB334595-48FB-55CB-996C-738C68F714EC</object-id><label>Figure 7.</label><caption><p><italic><tp:taxon-name><tp:taxon-name-part taxon-name-part-type="genus" reg="Phoneutria">Phoneutria</tp:taxon-name-part> <tp:taxon-name-part taxon-name-part-type="species" reg="depilata">depilata</tp:taxon-name-part></tp:taxon-name></italic> (from Puerto Amuelles, Chiriqui, Panama), left male palp <bold>A</bold> prolateral view <bold>B</bold> ventral view <bold>C</bold> retrolateral view. Scale bar: 2.00 mm.</p></caption><graphic xmlns:xlink="http://www.w3.org/1999/xlink" xlink:href="zookeys-1022-013-g007.jpg" position="float" orientation="portrait" xlink:type="simple" id="oo_517662.jpg"><uri content-type="original_file" xlink:type="simple">https://binary.pensoft.net/fig/517662</uri></graphic></fig><fig id="F8" position="float" orientation="portrait"><object-id xmlns:xlink="http://www.w3.org/1999/xlink" content-type="doi" xlink:type="simple">10.3897/zookeys.1022.60571.figure8</object-id><object-id xmlns:xlink="http://www.w3.org/1999/xlink" content-type="arpha" xlink:type="simple">0A7ED6C7-F169-5FFA-8D03-AA11A226E235</object-id><label>Figure 8.</label><caption><p><italic><tp:taxon-name><tp:taxon-name-part taxon-name-part-type="genus" reg="Phoneutria">Phoneutria</tp:taxon-name-part> <tp:taxon-name-part taxon-name-part-type="species" reg="depilata">depilata</tp:taxon-name-part></tp:taxon-name></italic> (from Puerto Amuelles, Chiriquí, Panama), female genitalia <bold>A</bold> epigynum, ventral view <bold>B</bold> vulva, dorsal view. <abbrev xmlns:xlink="http://www.w3.org/1999/xlink" xlink:title="copulatory duct" id="ABBRID0EFNCI" xlink:type="simple">CD</abbrev> = copulatory duct, <abbrev xmlns:xlink="http://www.w3.org/1999/xlink" xlink:title="epigynal lateral apophysis" id="ABBRID0EJNCI" xlink:type="simple">ELA</abbrev> = epigynal lateral apophysis, <abbrev xmlns:xlink="http://www.w3.org/1999/xlink" xlink:title="epigynal lateral field" id="ABBRID0ENNCI" xlink:type="simple">ELF</abbrev> = epigynal lateral field, <abbrev xmlns:xlink="http://www.w3.org/1999/xlink" xlink:title="epigynal lateral guide" id="ABBRID0ERNCI" xlink:type="simple">ELG</abbrev> = epigynal lateral guide, <abbrev xmlns:xlink="http://www.w3.org/1999/xlink" xlink:title="epigynal middle field" id="ABBRID0EVNCI" xlink:type="simple">EMF</abbrev> = epigynal middle field, <abbrev xmlns:xlink="http://www.w3.org/1999/xlink" xlink:title="fertilization duct" id="ABBRID0EZNCI" xlink:type="simple">FD</abbrev> = fertilization duct, <abbrev xmlns:xlink="http://www.w3.org/1999/xlink" xlink:title="head of spermatheca" id="ABBRID0E4NCI" xlink:type="simple">HS</abbrev> = head of spermatheca, <abbrev xmlns:xlink="http://www.w3.org/1999/xlink" xlink:title="posterior lobe" id="ABBRID0EBOCI" xlink:type="simple">PL</abbrev> = posterior lobe, S = spermatheca. Scale bars: 1.00 mm.</p></caption><graphic xmlns:xlink="http://www.w3.org/1999/xlink" xlink:href="zookeys-1022-013-g008.jpg" position="float" orientation="portrait" xlink:type="simple" id="oo_517663.jpg"><uri content-type="original_file" xlink:type="simple">https://binary.pensoft.net/fig/517663</uri></graphic></fig></tp:treatment-sec><tp:treatment-sec sec-type="description" id="SECID0EKOCI"><title>Description.</title><p><bold>Male</bold> (from Puerto Amuelles, Chiriquí, Panama, <named-content xmlns:xlink="http://www.w3.org/1999/xlink" content-type="dwc:institutional_code" xlink:type="simple">MCZ</named-content> IZ 162180-1). Coloration (Figs <xref ref-type="fig" rid="F1">1B</xref>, <xref ref-type="fig" rid="F4">4C, D</xref>): Carapace brown with a longitudinal black line. Ocular area with brown setae and back oblique band from PLE to anterior dorsal shield of prosoma edge. Chelicerae brown with reddish setae. Sternum, endites and labium yellowish-brown. Abdomen yellow-brown dorsally, with yellow dots; ventrally dark brown with four conspicuous series of yellow dots. Total length 23.21. Carapace 12.38 long and 9.94 wide, eye diameters: AME 0.46, ALE 0.34, PME 0.55, PLE 0.55. Clypeal height 0.45, sternum 5.03 long, 4.65 wide; labium 1.62 long, 1.62 wide. Sternum 2.58 long and 2.50 wide, labium 1.99 long and 2.15 wide, endites 2.93 long and 1.70 wide. Leg measurements: I: femur 14.65, patella 5.77, tibia 15.75, metatarsus 14.31, tarsus 3.93, total 54.41; II: 13.72, 5.19, 13.85, 12.63, 3.30, total 48.69; III, 11.12, 4.95, 10.21, 10.09, 3.17, total 39.54; IV 13.56, 4.86, 13.25, 16.35, 3.96, total 51.98. Leg spination: I tibia v2-2-2-2-2, d1-1-1, p0-1-0, r1-1-0, metatarsus v2-2-2, p1-0-0 r1-0-0, II tibia v-2-2-2-2-2, d1-1-1, p1-1-0, r1-1-0, metatarsus v2-2-2, p1-0-0 r1-0-0, III v2-2-2, d1-1-1, p1-0-1-0, r1-0-1-0, metatarsus v2-2-2-2, p1-1-2, r1-1-2, IV tibia v2-2-2, d1-1-1, p1-0-1-0, r1-0-1-0, metatarsus v2-2-2-2, d0-1-0, p1-1-2, r1-1-2. Palp: <abbrev xmlns:xlink="http://www.w3.org/1999/xlink" xlink:title="retrolateral tibial apophysis" id="ABBRID0ECPCI" xlink:type="simple">RTA</abbrev> small and truncated at the apex (Figs <xref ref-type="fig" rid="F7">7C</xref>, <xref ref-type="fig" rid="F9">9D</xref>); embolus curve with internal bulge (Figs <xref ref-type="fig" rid="F7">7B</xref>, <xref ref-type="fig" rid="F9">9B</xref>); cup-shaped median apophysis constrain at the base (Figs <xref ref-type="fig" rid="F7">7B</xref>, <xref ref-type="fig" rid="F9">9B</xref>); conductor membranous, hyaline and C-shaped (Figs <xref ref-type="fig" rid="F7">7B</xref>, <xref ref-type="fig" rid="F9">9B</xref>); tegulum large with probasal rounded projection (Figs <xref ref-type="fig" rid="F7">7B</xref>, <xref ref-type="fig" rid="F9">9B</xref>).</p><fig id="F9" position="float" orientation="portrait"><object-id xmlns:xlink="http://www.w3.org/1999/xlink" content-type="doi" xlink:type="simple">10.3897/zookeys.1022.60571.figure9</object-id><object-id xmlns:xlink="http://www.w3.org/1999/xlink" content-type="arpha" xlink:type="simple">C27C7266-16E1-55B1-89C7-F69197BA8D15</object-id><label>Figure 9.</label><caption><p><bold>A, B</bold> ventral view of the male palp of <italic><tp:taxon-name><tp:taxon-name-part taxon-name-part-type="genus" reg="Phoneutria">P.</tp:taxon-name-part> <tp:taxon-name-part taxon-name-part-type="species" reg="boliviensis">boliviensis</tp:taxon-name-part></tp:taxon-name></italic> (from Pucallpa, Peru) and <italic><tp:taxon-name><tp:taxon-name-part taxon-name-part-type="genus" reg="Phoneutria">P.</tp:taxon-name-part> <tp:taxon-name-part taxon-name-part-type="species" reg="depilata">depilata</tp:taxon-name-part></tp:taxon-name></italic> (from Gamboa, Panama), respectively <bold>C, D</bold> retrolateral tibia apophysis of <italic><tp:taxon-name><tp:taxon-name-part taxon-name-part-type="genus" reg="Phoneutria">P.</tp:taxon-name-part> <tp:taxon-name-part taxon-name-part-type="species" reg="boliviensis">boliviensis</tp:taxon-name-part></tp:taxon-name></italic> and <italic><tp:taxon-name><tp:taxon-name-part taxon-name-part-type="genus" reg="Phoneutria">P.</tp:taxon-name-part> <tp:taxon-name-part taxon-name-part-type="species" reg="depilata">depilata</tp:taxon-name-part></tp:taxon-name></italic>, respectively. Scales bars: 0.10 mm (<bold>A</bold>); 0.20 mm (<bold>B</bold>); 0.10 mm (<bold>C</bold>); 0.05 mm (<bold>D</bold>). C = conductor, E = embolus, <abbrev xmlns:xlink="http://www.w3.org/1999/xlink" xlink:title="internal bulge of the embolus" id="ABBRID0EOSCI" xlink:type="simple">IB</abbrev> = internal bulge, LL = locking lobes, <abbrev xmlns:xlink="http://www.w3.org/1999/xlink" xlink:title="median apophysis" id="ABBRID0ESSCI" xlink:type="simple">MA</abbrev> = median apophysis, ST = subtegulum.</p></caption><graphic xmlns:xlink="http://www.w3.org/1999/xlink" xlink:href="zookeys-1022-013-g009.jpg" position="float" orientation="portrait" xlink:type="simple" id="oo_517664.jpg"><uri content-type="original_file" xlink:type="simple">https://binary.pensoft.net/fig/517664</uri></graphic></fig><p><bold>Female</bold> (from Puerto Amuelles, Chiriquí, Panama, (<named-content xmlns:xlink="http://www.w3.org/1999/xlink" content-type="dwc:institutional_code" xlink:type="simple">MCZ</named-content> IZ 162180-2). Coloration (Figs <xref ref-type="fig" rid="F1">1B</xref>, <xref ref-type="fig" rid="F4">4C, D</xref>): Carapace brown with a longitudinal black line. Ocular area with brown setae and back oblique band from PLE to anterior dorsal shield of prosoma edge. Chelicerae brown with reddish setae. Sternum, endites and labium yellowish-brown. Abdomen yellow-brown dorsally, with yellow dots; ventrally dark brown with four conspicuous series of yellow dots. Total length 25.77. Carapace 12.56 long and 9.82 wide, eye diameter: AME 0.47, ALE 0.36, PME 0.60, PLE 0.65. Clypeal height 0.89, sternum long 5.15 and 4.76 wide, endites 3.89 long and 2.30 wide, labium 1.33 long and 1.59 wide. Leg measurements: I: femur 13.43, patella 5.09, tibia 12.78, metatarsus 9.99, tarsus 3.33, total 44.62; II, 11.22, 5.00, 11.57, 9.30, 3.00, total 40.09; III 7.83, 4.00, 7.89, 7.60, 2.50, total 29.83; IV 12.00, 4.62, 9.83, 12.72, 3.15, total 42.32. Leg spination: tibia I–II v2-2-2-2-2, metatarsus I–II v2-2-2-2-2; III tibia v2-2-2, d1-1-1, p1-0-1-0, r1-0-1-0; metatarsus v2-2-2-2, p1-1-2, r1-1-2; IV tibia v2-2-2, d1-1-1, p1-0-1-0, r1-0-1-0, metatarsus v2-2-2-2, d0-1-0, p1-1-2, r1-1-2. Epigynum (Figs <xref ref-type="fig" rid="F6">6A</xref>, <xref ref-type="fig" rid="F10">10C</xref>): middle field convex with straight edges, anteriorly divergent and posteriorly convergent; lateral field with lateral apophysis. Vulva (Figs <xref ref-type="fig" rid="F6">6B</xref>, <xref ref-type="fig" rid="F10">10D</xref>): copulatory ducts slightly sclerotized, enlarged spermatheca heads, fertilization ducts small and posteriorly located.</p><fig id="F10" position="float" orientation="portrait"><object-id xmlns:xlink="http://www.w3.org/1999/xlink" content-type="doi" xlink:type="simple">10.3897/zookeys.1022.60571.figure10</object-id><object-id xmlns:xlink="http://www.w3.org/1999/xlink" content-type="arpha" xlink:type="simple">DE767BCB-5E89-5EA2-A08C-B488D5EEDBCB</object-id><label>Figure 10.</label><caption><p><bold>A, B</bold> epigynum and vulva (dorsal view) of <italic><tp:taxon-name><tp:taxon-name-part taxon-name-part-type="genus" reg="Phoneutria">Phoneutria</tp:taxon-name-part> <tp:taxon-name-part taxon-name-part-type="species" reg="boliviensis">boliviensis</tp:taxon-name-part></tp:taxon-name></italic> (from Pucallpa, Peru) <bold>C, D</bold> epigynum and vulva (dorsal view) of <italic><tp:taxon-name><tp:taxon-name-part taxon-name-part-type="genus" reg="Phoneutria">Phoneutria</tp:taxon-name-part> <tp:taxon-name-part taxon-name-part-type="species" reg="depilata">depilata</tp:taxon-name-part></tp:taxon-name></italic> (from Caimito, Esmeraldas, Ecuador). <abbrev xmlns:xlink="http://www.w3.org/1999/xlink" xlink:title="epigynal lateral apophysis" id="ABBRID0EBVCI" xlink:type="simple">ELA</abbrev> = epigynal lateral apophysis, <abbrev xmlns:xlink="http://www.w3.org/1999/xlink" xlink:title="epigynal middle field" id="ABBRID0EFVCI" xlink:type="simple">EMF</abbrev> = epigynal middle field, <abbrev xmlns:xlink="http://www.w3.org/1999/xlink" xlink:title="fertilization duct" id="ABBRID0EJVCI" xlink:type="simple">FD</abbrev> = fertilization duct, <abbrev xmlns:xlink="http://www.w3.org/1999/xlink" xlink:title="head of spermatheca" id="ABBRID0ENVCI" xlink:type="simple">HS</abbrev> = head of spermatheca, <abbrev xmlns:xlink="http://www.w3.org/1999/xlink" xlink:title="posterior lobe" id="ABBRID0ERVCI" xlink:type="simple">PL</abbrev> = posterior lobe, S = spermatheca. Scales bars: 0.20 mm (<bold>A</bold>), 0.20 mm (<bold>B</bold>), 0.30 mm (<bold>C</bold>), 0.30 mm (<bold>D</bold>).</p></caption><graphic xmlns:xlink="http://www.w3.org/1999/xlink" xlink:href="zookeys-1022-013-g010.jpg" position="float" orientation="portrait" xlink:type="simple" id="oo_517665.jpg"><uri content-type="original_file" xlink:type="simple">https://binary.pensoft.net/fig/517665</uri></graphic></fig><fig id="F11" position="float" orientation="portrait"><object-id xmlns:xlink="http://www.w3.org/1999/xlink" content-type="doi" xlink:type="simple">10.3897/zookeys.1022.60571.figure11</object-id><object-id xmlns:xlink="http://www.w3.org/1999/xlink" content-type="arpha" xlink:type="simple">B2E4B042-321D-571C-B1AC-2363EC55410A</object-id><label>Figure 11.</label><caption><p>Occurrence records of <italic><tp:taxon-name><tp:taxon-name-part taxon-name-part-type="genus" reg="Phoneutria">P.</tp:taxon-name-part> <tp:taxon-name-part taxon-name-part-type="species" reg="boliviensis">boliviensis</tp:taxon-name-part></tp:taxon-name></italic> and <italic><tp:taxon-name><tp:taxon-name-part taxon-name-part-type="genus" reg="Phoneutria">P.</tp:taxon-name-part> <tp:taxon-name-part taxon-name-part-type="species" reg="depilata">depilata</tp:taxon-name-part></tp:taxon-name></italic> obtained from LIFIMU database (<bold>A</bold>) and iNaturalist (<bold>B</bold>).</p></caption><graphic xmlns:xlink="http://www.w3.org/1999/xlink" xlink:href="zookeys-1022-013-g011.jpg" position="float" orientation="portrait" xlink:type="simple" id="oo_517666.jpg"><uri content-type="original_file" xlink:type="simple">https://binary.pensoft.net/fig/517666</uri></graphic></fig></tp:treatment-sec><tp:treatment-sec sec-type="variation" id="SECID0EJXCI"><title>Variation.</title><p>Males (n = 5): Total length 21.00–26.37, carapace 11.26–13.75, femur I 13.27–15.84. Females (n = 8): Total length 25.77–34.00, carapace 12.56–15.00, femur I 13.43–14.36.</p></tp:treatment-sec><tp:treatment-sec sec-type="distribution" id="SECID0EOXCI"><title>Distribution.</title><p>Trans-Andean region (0–1700 m) in Ecuador, Colombia, Panama, Costa Rica, Nicaragua, Honduras and Guatemala.</p></tp:treatment-sec><tp:treatment-sec sec-type="natural history" id="SECID0ETXCI"><title>Natural history.</title><p>This species is found in disturbed habitats associated with both dry and humid tropical forests (0–1700 m), usually on the ground with sparse litter and low vegetation (<xref ref-type="bibr" rid="B43">Hazzi 2014</xref>). The range of eggs per egg sac is 430–1300, and spiderlings emerge 28–34 days after the egg sacs are produced. Sexual maturity occurs after 14–17 molts, and spiders mature 300–465 days after emerging from the egg sac (<xref ref-type="bibr" rid="B43">Hazzi 2014</xref>). <xref ref-type="bibr" rid="B92">Valenzuela-Rojas et al. (2020)</xref> reported that <italic><tp:taxon-name><tp:taxon-name-part taxon-name-part-type="genus" reg="Phoneutria">P.</tp:taxon-name-part> <tp:taxon-name-part taxon-name-part-type="species" reg="depilata">depilata</tp:taxon-name-part></tp:taxon-name></italic> is an euryphagous predator with a broad diet made up predominantly of arthropods and to a lesser extent of small vertebrates (<tp:taxon-name><tp:taxon-name-part taxon-name-part-type="family">Gekkonidae</tp:taxon-name-part></tp:taxon-name>, <tp:taxon-name><tp:taxon-name-part taxon-name-part-type="family">Hylidae</tp:taxon-name-part></tp:taxon-name>, and <tp:taxon-name><tp:taxon-name-part taxon-name-part-type="family">Sphaerodactylidae</tp:taxon-name-part></tp:taxon-name>). There are human bite records of this species reported in Costa Rica and in banana plantations in Colombia (<xref ref-type="bibr" rid="B33">Florez et al. 2003</xref>). All the cases reported have occurred with adults, and most of them have presented mild to moderate envenomation symptoms, with only one patient presenting severe symptoms such as renal failure (<xref ref-type="bibr" rid="B33">Florez et al. 2003</xref>). <xref ref-type="bibr" rid="B30">Estrada-Gomez et al. (2015)</xref> partially characterized the venom of this species, detecting Ctenitoxin-Pb48 and Ctenitoxin-Pb53, which showed a high homology with other Ctenitoxins (family Tx3) from <italic><tp:taxon-name><tp:taxon-name-part taxon-name-part-type="genus" reg="Phoneutria">P.</tp:taxon-name-part> <tp:taxon-name-part taxon-name-part-type="species" reg="nigriventer">nigriventer</tp:taxon-name-part></tp:taxon-name></italic>, <italic><tp:taxon-name><tp:taxon-name-part taxon-name-part-type="genus" reg="Phoneutria">P.</tp:taxon-name-part> <tp:taxon-name-part taxon-name-part-type="species" reg="keyserlingi">keyserlingi</tp:taxon-name-part></tp:taxon-name></italic> and <italic><tp:taxon-name><tp:taxon-name-part taxon-name-part-type="genus" reg="Phoneutria">P.</tp:taxon-name-part> <tp:taxon-name-part taxon-name-part-type="species" reg="reidyi">reidyi</tp:taxon-name-part></tp:taxon-name></italic> affecting voltage-gated calcium receptors (Cav 1, 2.1, 2.2 and 2.3) and NMDA-glutamate receptors. <xref ref-type="bibr" rid="B93">Valenzuela-Rojas et al. (2019)</xref> found that the venom of <italic><tp:taxon-name><tp:taxon-name-part taxon-name-part-type="genus" reg="Phoneutria">P.</tp:taxon-name-part> <tp:taxon-name-part taxon-name-part-type="species" reg="depilata">depilata</tp:taxon-name-part></tp:taxon-name></italic> was significantly more effective on vertebrate (geckos) than invertebrate (spiders) prey in both LD50 and immobilization time. In addition, males had slightly more toxic venom (LD50) to geckos and much more toxic venom to spiders when compared to females (<xref ref-type="bibr" rid="B93">Valenzuela-Rojas et al. 2019</xref>). For two periods, March to May and October to November, adult males and females with egg sacs are always found in homes in the Inter-Andean Cauca Valley of Colombia. This likely indicates two reproductive peaks that coincided with the two rainy seasons during those same periods (N. Hazzi, unpub. data).</p><fig id="F12" position="float" orientation="portrait"><object-id xmlns:xlink="http://www.w3.org/1999/xlink" content-type="doi" xlink:type="simple">10.3897/zookeys.1022.60571.figure12</object-id><object-id xmlns:xlink="http://www.w3.org/1999/xlink" content-type="arpha" xlink:type="simple">9B96C644-7902-5A5C-80A1-7C3D9AAC01A4</object-id><label>Figure 12.</label><caption><p>Distribution models <bold>A, B</bold> continuos model of <italic><tp:taxon-name><tp:taxon-name-part taxon-name-part-type="genus" reg="Phoneutria">P.</tp:taxon-name-part> <tp:taxon-name-part taxon-name-part-type="species" reg="depilata">depilata</tp:taxon-name-part></tp:taxon-name></italic> and <italic><tp:taxon-name><tp:taxon-name-part taxon-name-part-type="genus" reg="Phoneutria">P.</tp:taxon-name-part> <tp:taxon-name-part taxon-name-part-type="species" reg="boliviensis">boliviensis</tp:taxon-name-part></tp:taxon-name></italic>, respectively.</p></caption><graphic xmlns:xlink="http://www.w3.org/1999/xlink" xlink:href="zookeys-1022-013-g012.jpg" position="float" orientation="portrait" xlink:type="simple" id="oo_517667.jpg"><uri content-type="original_file" xlink:type="simple">https://binary.pensoft.net/fig/517667</uri></graphic></fig><fig id="F13" position="float" orientation="portrait"><object-id xmlns:xlink="http://www.w3.org/1999/xlink" content-type="doi" xlink:type="simple">10.3897/zookeys.1022.60571.figure13</object-id><object-id xmlns:xlink="http://www.w3.org/1999/xlink" content-type="arpha" xlink:type="simple">7FE5FE26-BDB0-54B5-9825-D2020F6158E8</object-id><label>Figure 13.</label><caption><p>Distribution models <bold>A, B</bold> binary model (5% threshold) of <italic><tp:taxon-name><tp:taxon-name-part taxon-name-part-type="genus" reg="Phoneutria">P.</tp:taxon-name-part> <tp:taxon-name-part taxon-name-part-type="species" reg="depilata">depilata</tp:taxon-name-part></tp:taxon-name></italic> and <italic><tp:taxon-name><tp:taxon-name-part taxon-name-part-type="genus" reg="Phoneutria">P.</tp:taxon-name-part> <tp:taxon-name-part taxon-name-part-type="species" reg="boliviensis">boliviensis</tp:taxon-name-part></tp:taxon-name></italic>, respectively.</p></caption><graphic xmlns:xlink="http://www.w3.org/1999/xlink" xlink:href="zookeys-1022-013-g013.jpg" position="float" orientation="portrait" xlink:type="simple" id="oo_517668.jpg"><uri content-type="original_file" xlink:type="simple">https://binary.pensoft.net/fig/517668</uri></graphic></fig><fig id="F14" position="float" orientation="portrait"><object-id xmlns:xlink="http://www.w3.org/1999/xlink" content-type="doi" xlink:type="simple">10.3897/zookeys.1022.60571.figure14</object-id><object-id xmlns:xlink="http://www.w3.org/1999/xlink" content-type="arpha" xlink:type="simple">2E4D0D36-5229-57B9-B024-29C407C18C7C</object-id><label>Figure 14.</label><caption><p>Equivalence and similarity tests in environmental space for <italic><tp:taxon-name><tp:taxon-name-part taxon-name-part-type="genus" reg="Phoneutria">P.</tp:taxon-name-part> <tp:taxon-name-part taxon-name-part-type="species" reg="boliviensis">boliviensis</tp:taxon-name-part></tp:taxon-name></italic> and <italic><tp:taxon-name><tp:taxon-name-part taxon-name-part-type="genus" reg="Phoneutria">P.</tp:taxon-name-part> <tp:taxon-name-part taxon-name-part-type="species" reg="depilata">depilata</tp:taxon-name-part></tp:taxon-name></italic><bold>A</bold> PCA of ecological climatic <bold>B</bold> the variables contribution to the analyses <bold>C</bold> graphical results of the equivalency and similarity permutation tests comparing the two species of <italic><tp:taxon-name><tp:taxon-name-part taxon-name-part-type="genus" reg="Phoneutria">Phoneutria</tp:taxon-name-part></tp:taxon-name></italic>. Line marks and filled squares are the available environment in each range (M) and occupied space by each species, respectively. Occupied climatic niche by <italic><tp:taxon-name><tp:taxon-name-part taxon-name-part-type="genus" reg="Phoneutria">P.</tp:taxon-name-part> <tp:taxon-name-part taxon-name-part-type="species" reg="boliviensis">boliviensis</tp:taxon-name-part></tp:taxon-name></italic>, <italic><tp:taxon-name><tp:taxon-name-part taxon-name-part-type="genus" reg="Phoneutria">P.</tp:taxon-name-part> <tp:taxon-name-part taxon-name-part-type="species" reg="depilata">depilata</tp:taxon-name-part></tp:taxon-name></italic> and niche overlap (D) are in green, red and blue colors, respectively.</p></caption><graphic xmlns:xlink="http://www.w3.org/1999/xlink" xlink:href="zookeys-1022-013-g014.jpg" position="float" orientation="portrait" xlink:type="simple" id="oo_517669.jpg"><uri content-type="original_file" xlink:type="simple">https://binary.pensoft.net/fig/517669</uri></graphic></fig></tp:treatment-sec><tp:treatment-sec><!--Section generated to contain objects referenced in tp:taxon-treatment.--><fig id="F1" position="float" orientation="portrait"><object-id xmlns:xlink="http://www.w3.org/1999/xlink" content-type="doi" xlink:type="simple">10.3897/zookeys.1022.60571.figure1a-d</object-id><object-id xmlns:xlink="http://www.w3.org/1999/xlink" content-type="arpha" xlink:type="simple">013AF555-102A-5311-B02D-8E8B64B2E13E</object-id><label>Figure 1.</label><caption><p><bold>A–D</bold> Habitus of <italic><tp:taxon-name><tp:taxon-name-part taxon-name-part-type="genus" reg="Phoneutria">Phoneutria</tp:taxon-name-part></tp:taxon-name></italic> spp. <bold>A</bold> female of <italic><tp:taxon-name><tp:taxon-name-part taxon-name-part-type="genus" reg="Phoneutria">P.</tp:taxon-name-part> <tp:taxon-name-part taxon-name-part-type="species" reg="depilata">depilata</tp:taxon-name-part></tp:taxon-name></italic> with eggs sac (from Chiriquí, Panama) <bold>B</bold> female of <italic><tp:taxon-name><tp:taxon-name-part taxon-name-part-type="genus" reg="Phoneutria">P.</tp:taxon-name-part> <tp:taxon-name-part taxon-name-part-type="species" reg="depilata">depilata</tp:taxon-name-part></tp:taxon-name></italic> (from Barro Colorado Island, Panama) <bold>C</bold> female of <italic><tp:taxon-name><tp:taxon-name-part taxon-name-part-type="genus" reg="Phoneutria">P.</tp:taxon-name-part> <tp:taxon-name-part taxon-name-part-type="species" reg="boliviensis">boliviensis</tp:taxon-name-part></tp:taxon-name></italic> (from Madre de Dios, Peru) <bold>D</bold> male of <italic><tp:taxon-name><tp:taxon-name-part taxon-name-part-type="genus" reg="Phoneutria">P.</tp:taxon-name-part> <tp:taxon-name-part taxon-name-part-type="species" reg="boliviensis">boliviensis</tp:taxon-name-part></tp:taxon-name></italic> (from Napo, Ecuador).</p></caption><graphic xmlns:xlink="http://www.w3.org/1999/xlink" xlink:href="zookeys-1022-013-g001.jpg" position="float" orientation="portrait" xlink:type="simple" id="oo_517655.jpg"><uri content-type="original_file" xlink:type="simple">https://binary.pensoft.net/fig/517655</uri></graphic></fig><fig id="F4" position="float" orientation="portrait"><object-id xmlns:xlink="http://www.w3.org/1999/xlink" content-type="doi" xlink:type="simple">10.3897/zookeys.1022.60571.figure4</object-id><object-id xmlns:xlink="http://www.w3.org/1999/xlink" content-type="arpha" xlink:type="simple">A49858CC-11C0-5D74-935A-60661FFEB7DD</object-id><label>Figure 4.</label><caption><p><bold>A, B</bold> dorsal view of the carapace and ventral view of the abdomen of <italic><tp:taxon-name><tp:taxon-name-part taxon-name-part-type="genus" reg="Phoneutria">P.</tp:taxon-name-part> <tp:taxon-name-part taxon-name-part-type="species" reg="boliviensis">boliviensis</tp:taxon-name-part></tp:taxon-name></italic> (male from from Finca Las Piedras, Madre de Dios, Peru) <bold>C, D</bold> dorsal view of the carapace and ventral view of the abdomen of <italic><tp:taxon-name><tp:taxon-name-part taxon-name-part-type="genus" reg="Phoneutria">P.</tp:taxon-name-part> <tp:taxon-name-part taxon-name-part-type="species" reg="depilata">depilata</tp:taxon-name-part></tp:taxon-name></italic> (male from Chiriquí, Panama). Scale bars: 2.00 mm.</p></caption><graphic xmlns:xlink="http://www.w3.org/1999/xlink" xlink:href="zookeys-1022-013-g004.jpg" position="float" orientation="portrait" xlink:type="simple" id="oo_517659.jpg"><uri content-type="original_file" xlink:type="simple">https://binary.pensoft.net/fig/517659</uri></graphic></fig><fig id="F6" position="float" orientation="portrait"><object-id xmlns:xlink="http://www.w3.org/1999/xlink" content-type="doi" xlink:type="simple">10.3897/zookeys.1022.60571.figure6</object-id><object-id xmlns:xlink="http://www.w3.org/1999/xlink" content-type="arpha" xlink:type="simple">1AE3500E-E7F3-5F42-A4BB-F52343064225</object-id><label>Figure 6.</label><caption><p><italic><tp:taxon-name><tp:taxon-name-part taxon-name-part-type="genus" reg="Phoneutria">Phoneutria</tp:taxon-name-part> <tp:taxon-name-part taxon-name-part-type="species" reg="boliviensis">boliviensis</tp:taxon-name-part></tp:taxon-name></italic> (Finca Las Piedras, Madre de Dios, Peru), female genitalia <bold>A</bold> epigynum, ventral view <bold>B</bold> vulva, dorsal view. <abbrev xmlns:xlink="http://www.w3.org/1999/xlink" xlink:title="copulatory duct" id="ABBRID0EM2AI" xlink:type="simple">CD</abbrev> = copulatory duct, <abbrev xmlns:xlink="http://www.w3.org/1999/xlink" xlink:title="epigynal lateral apophysis" id="ABBRID0EQ2AI" xlink:type="simple">ELA</abbrev> = epigynal lateral apophysis, <abbrev xmlns:xlink="http://www.w3.org/1999/xlink" xlink:title="epigynal lateral field" id="ABBRID0EU2AI" xlink:type="simple">ELF</abbrev> = epigynal lateral field, <abbrev xmlns:xlink="http://www.w3.org/1999/xlink" xlink:title="epigynal lateral guide" id="ABBRID0EY2AI" xlink:type="simple">ELG</abbrev> = epigynal lateral guide, <abbrev xmlns:xlink="http://www.w3.org/1999/xlink" xlink:title="epigynal middle field" id="ABBRID0E32AI" xlink:type="simple">EMF</abbrev> = epigynal middle field, <abbrev xmlns:xlink="http://www.w3.org/1999/xlink" xlink:title="fertilization duct" id="ABBRID0EA3AI" xlink:type="simple">FD</abbrev> = fertilization duct, <abbrev xmlns:xlink="http://www.w3.org/1999/xlink" xlink:title="head of spermatheca" id="ABBRID0EE3AI" xlink:type="simple">HS</abbrev> = head of spermatheca, <abbrev xmlns:xlink="http://www.w3.org/1999/xlink" xlink:title="posterior lobe" id="ABBRID0EI3AI" xlink:type="simple">PL</abbrev> = posterior lobe, S = spermatheca. Scale bar: 1.00 mm.</p></caption><graphic xmlns:xlink="http://www.w3.org/1999/xlink" xlink:href="zookeys-1022-013-g006.jpg" position="float" orientation="portrait" xlink:type="simple" id="oo_517661.jpg"><uri content-type="original_file" xlink:type="simple">https://binary.pensoft.net/fig/517661</uri></graphic></fig></tp:treatment-sec><ref-list><ref id="B44"><mixed-citation xmlns:xlink="http://www.w3.org/1999/xlink" xlink:type="simple"><person-group><name name-style="western"><surname>Hazzi</surname><given-names>NA</given-names></name><name name-style="western"><surname>Polotow</surname><given-names>D</given-names></name><name name-style="western"><surname>Brescovit</surname><given-names>AD</given-names></name><name name-style="western"><surname>González-Obando</surname><given-names>R</given-names></name><name name-style="western"><surname>Simó</surname><given-names>M</given-names></name></person-group> (<year>2018</year>) <article-title>Systematics and biogeography of <italic><tp:taxon-name><tp:taxon-name-part taxon-name-part-type="genus">Spinoctenus</tp:taxon-name-part></tp:taxon-name></italic>, a new genus of wandering spider from Colombia (<tp:taxon-name><tp:taxon-name-part taxon-name-part-type="family">Ctenidae</tp:taxon-name-part></tp:taxon-name>).</article-title><source>Invertebrate Systematics</source><volume>32</volume>(<issue>1</issue>): <fpage>111</fpage>–<lpage>158</lpage>. <ext-link xlink:type="simple" ext-link-type="doi" xlink:href="10.1071/IS17022">https://doi.org/10.1071/IS17022</ext-link></mixed-citation></ref><ref id="B83"><mixed-citation xmlns:xlink="http://www.w3.org/1999/xlink" xlink:type="simple"><person-group><name name-style="western"><surname>Simó</surname><given-names>M</given-names></name><name name-style="western"><surname>Brescovit</surname><given-names>AD</given-names></name></person-group> (<year>2001</year>) <article-title>Revision and cladistic analysis of the Neotropical spider genus <italic><tp:taxon-name><tp:taxon-name-part taxon-name-part-type="genus">Phoneutria</tp:taxon-name-part></tp:taxon-name></italic> Perty, 1833 (<tp:taxon-name><tp:taxon-name-part taxon-name-part-type="order">Araneae</tp:taxon-name-part></tp:taxon-name>, <tp:taxon-name><tp:taxon-name-part taxon-name-part-type="family">Ctenidae</tp:taxon-name-part></tp:taxon-name>), with notes on related <tp:taxon-name><tp:taxon-name-part taxon-name-part-type="subfamily">Cteninae</tp:taxon-name-part></tp:taxon-name>.</article-title><source>Bulletin of the British Arachnological Society</source><volume>12</volume>: <fpage>67</fpage>–<lpage>82</lpage>.</mixed-citation></ref><ref id="B82"><mixed-citation xmlns:xlink="http://www.w3.org/1999/xlink" xlink:type="simple"><person-group><name name-style="western"><surname>Schmidt</surname><given-names>G</given-names></name></person-group> (<year>1956</year>) <article-title>Genus – und Speziesdiagnosen neuer, mit Bananen eingeschleppter Spinnen nebst Mitteilung über das Auffinden der Männchen zweier Spinnenarten.</article-title><source>Zoologischer Anzeiger</source><volume>157</volume>: <fpage>24</fpage>–<lpage>31</lpage>.</mixed-citation></ref><ref id="B43"><mixed-citation xmlns:xlink="http://www.w3.org/1999/xlink" xlink:type="simple"><person-group><name name-style="western"><surname>Hazzi</surname><given-names>NA</given-names></name></person-group> (<year>2014</year>) <article-title>Natural history of <tp:taxon-name><tp:taxon-name-part taxon-name-part-type="genus">Phoneutria</tp:taxon-name-part> <tp:taxon-name-part taxon-name-part-type="species">boliviensis</tp:taxon-name-part></tp:taxon-name> (<tp:taxon-name><tp:taxon-name-part taxon-name-part-type="order">Araneae</tp:taxon-name-part></tp:taxon-name>: <tp:taxon-name><tp:taxon-name-part taxon-name-part-type="family">Ctenidae</tp:taxon-name-part></tp:taxon-name>): habitats, reproductive behavior, postembryonic development and prey-wrapping.</article-title><source>The Journal of Arachnology</source><volume>42</volume>: <fpage>303</fpage>–<lpage>310</lpage>. <ext-link xlink:type="simple" ext-link-type="doi" xlink:href="10.1636/Hi13-05.1">https://doi.org/10.1636/Hi13-05.1</ext-link></mixed-citation></ref><ref id="B92"><mixed-citation xmlns:xlink="http://www.w3.org/1999/xlink" xlink:type="simple"><person-group><name name-style="western"><surname>Valenzuela-Rojas</surname><given-names>JC</given-names></name><name name-style="western"><surname>González-Gómez</surname><given-names>JC</given-names></name><name name-style="western"><surname>Guevara</surname><given-names>G</given-names></name><name name-style="western"><surname>Franco</surname><given-names>LM</given-names></name><name name-style="western"><surname>Reinoso-Florez</surname><given-names>G</given-names></name><name name-style="western"><surname>García</surname><given-names>LF</given-names></name></person-group> (<year>2020</year>) <article-title>Notes on the feeding habits of a wandering spider, <tp:taxon-name><tp:taxon-name-part taxon-name-part-type="genus">Phoneutria</tp:taxon-name-part> <tp:taxon-name-part taxon-name-part-type="species">boliviensis</tp:taxon-name-part></tp:taxon-name> (<tp:taxon-name><tp:taxon-name-part taxon-name-part-type="class">Arachnida</tp:taxon-name-part></tp:taxon-name>: <tp:taxon-name><tp:taxon-name-part taxon-name-part-type="family">Ctenidae</tp:taxon-name-part></tp:taxon-name>).</article-title><source>The Journal of Arachnology</source><volume>48</volume>(<issue>1</issue>): <fpage>43</fpage>–<lpage>48</lpage>. <ext-link xlink:type="simple" ext-link-type="doi" xlink:href="10.1636/0161-8202-48.1.43">https://doi.org/10.1636/0161-8202-48.1.43</ext-link></mixed-citation></ref><ref id="B33"><mixed-citation xmlns:xlink="http://www.w3.org/1999/xlink" xlink:type="simple"><person-group><name name-style="western"><surname>Florez</surname><given-names>ED</given-names></name><name name-style="western"><surname>Ortiz</surname><given-names>A</given-names></name><name name-style="western"><surname>Montoya</surname><given-names>M</given-names></name></person-group> (<year>2003</year>) <article-title>Accidentes por mordedura de la araña de las bananeras <italic><tp:taxon-name><tp:taxon-name-part taxon-name-part-type="genus">Phoneutria</tp:taxon-name-part> <tp:taxon-name-part taxon-name-part-type="species">boliviensis</tp:taxon-name-part></tp:taxon-name></italic> (<tp:taxon-name><tp:taxon-name-part taxon-name-part-type="order">Araneae</tp:taxon-name-part></tp:taxon-name>, <tp:taxon-name><tp:taxon-name-part taxon-name-part-type="family">Ctenidae</tp:taxon-name-part></tp:taxon-name>) en la región de Urabá, Colombia.</article-title><source>Entomólogo</source><volume>96</volume>(<issue>31</issue>): <fpage>1</fpage>–<lpage>4</lpage>.</mixed-citation></ref><ref id="B30"><mixed-citation xmlns:xlink="http://www.w3.org/1999/xlink" xlink:type="simple"><person-group><name name-style="western"><surname>Estrada-Gomez</surname><given-names>S</given-names></name><name name-style="western"><surname>Muñoz</surname><given-names>LJV</given-names></name><name name-style="western"><surname>Lanchero</surname><given-names>P</given-names></name><name name-style="western"><surname>Latorre</surname><given-names>CS</given-names></name></person-group> (<year>2015</year>) <article-title>Partial characterization of venom from the Colombian spider <tp:taxon-name><tp:taxon-name-part taxon-name-part-type="genus">Phoneutria</tp:taxon-name-part> <tp:taxon-name-part taxon-name-part-type="species">boliviensis</tp:taxon-name-part></tp:taxon-name> (<tp:taxon-name><tp:taxon-name-part taxon-name-part-type="order">Araneae</tp:taxon-name-part></tp:taxon-name>:<tp:taxon-name><tp:taxon-name-part taxon-name-part-type="family">Ctenidae</tp:taxon-name-part></tp:taxon-name>).</article-title><source>Toxins</source><volume>7</volume>(<issue>8</issue>): <fpage>2872</fpage>–<lpage>2887</lpage>. <ext-link xlink:type="simple" ext-link-type="doi" xlink:href="10.3390/toxins7082872">https://doi.org/10.3390/toxins7082872</ext-link></mixed-citation></ref><ref id="B93"><mixed-citation xmlns:xlink="http://www.w3.org/1999/xlink" xlink:type="simple"><person-group><name name-style="western"><surname>Valenzuela-Rojas</surname><given-names>JC</given-names></name><name name-style="western"><surname>González-Gómez</surname><given-names>JC</given-names></name><name name-style="western"><surname>Van Der Meijden</surname><given-names>A</given-names></name><name name-style="western"><surname>Cortés</surname><given-names>JN</given-names></name><name name-style="western"><surname>Guevara</surname><given-names>G</given-names></name><name name-style="western"><surname>Franco</surname><given-names>LM</given-names></name><name name-style="western"><surname>Pekár</surname><given-names>S</given-names></name><name name-style="western"><surname>García</surname><given-names>LF</given-names></name></person-group> (<year>2019</year>) Prey and venom efficacy of male and female wandering spider, phoneutria <tp:taxon-name><tp:taxon-name-part taxon-name-part-type="genus"/><tp:taxon-name-part taxon-name-part-type="species">boliviensis</tp:taxon-name-part></tp:taxon-name> (<tp:taxon-name><tp:taxon-name-part taxon-name-part-type="order">araneae</tp:taxon-name-part></tp:taxon-name>: <tp:taxon-name><tp:taxon-name-part taxon-name-part-type="family">Ctenidae</tp:taxon-name-part></tp:taxon-name>). Toxins 11(11): e622. <ext-link xlink:type="simple" ext-link-type="doi" xlink:href="10.3390/toxins11110622">https://doi.org/10.3390/toxins11110622</ext-link></mixed-citation></ref></ref-list></tp:taxon-treatment>
