# Supplementary material for: Morphological and molecular evidence support the taxonomic separation of the medically important Neotropical spiders Phoneutria depilata (Strand, 1909) and P. boliviensis (F.O. Pickard-Cambridge, 1897) (Araneae, Ctenidae)
Source: Zookeys. 2021 Mar 8;1022:13–50. doi: 10.3897/zookeys.1022.60571 (PMC7960689; doi:10.3897/zookeys.1022.60571)
Supplement: Supplementary material 1 — Concatenated alignment [file zookeys-1022-013-s001.nex]

#NEXUS
begin taxa;
	dimensions ntax=22;
	taxlabels
	'Ctenus_crulsi_KY017633.1'[&Created=Thu Jul 23 23:14:29 EDT 2020,description="Concatenation of 2 sequences"]
	Ctenus_datus_03[&Created=Thu Jul 23 23:14:29 EDT 2020,description="Concatenation of 2 sequences"]
	Kiekie_curvipes_01[&Created=Thu Jul 23 23:14:29 EDT 2020,description="Concatenation of 2 sequences"]
	Phoneutria_boliviensis_67[&Created=Thu Jul 23 23:14:29 EDT 2020,description="Concatenation of 2 sequences"]
	Phoneutria_boliviensis_68[&Created=Thu Jul 23 23:14:29 EDT 2020,description="Concatenation of 2 sequences"]
	Phoneutria_boliviensis_69[&Created=Thu Jul 23 23:14:29 EDT 2020,description="Concatenation of 2 sequences"]
	Phoneutria_boliviensis_72[&Created=Thu Jul 23 23:14:29 EDT 2020,description="Concatenation of 2 sequences"]
	Phoneutria_boliviensis_73[&Created=Thu Jul 23 23:14:29 EDT 2020,description="Concatenation of 2 sequences"]
	Phoneutria_boliviensis_80[&Created=Thu Jul 23 23:14:29 EDT 2020,description="Concatenation of 2 sequences"]
	Phoneutria_depilata_10[&Created=Thu Jul 23 23:14:29 EDT 2020,description="Concatenation of 2 sequences"]
	Phoneutria_depilata_23[&Created=Thu Jul 23 23:14:29 EDT 2020,description="Concatenation of 2 sequences"]
	Phoneutria_depilata_48[&Created=Thu Jul 23 23:14:29 EDT 2020,description="Concatenation of 2 sequences"]
	Phoneutria_depilata_78[&Created=Thu Jul 23 23:14:29 EDT 2020,description="Concatenation of 2 sequences"]
	Phoneutria_depilata_83[&Created=Thu Jul 23 23:14:29 EDT 2020,description="Concatenation of 2 sequences"]
	Phoneutria_depilata_94[&Created=Thu Jul 23 23:14:29 EDT 2020,description="Concatenation of 2 sequences"]
	Phoneutria_depilata_98[&Created=Thu Jul 23 23:14:29 EDT 2020,description="Concatenation of 2 sequences"]
	Phoneutria_fera_60[&Created=Thu Jul 23 23:14:29 EDT 2020,description="Concatenation of 2 sequences"]
	'Phoneutria_fera_HM575999.1'[&Created=Thu Jul 23 23:14:29 EDT 2020,description="Concatenation of 2 sequences"]
	'Phoneutria_fera_KY017637.1'[&Created=Thu Jul 23 23:14:29 EDT 2020,description="Concatenation of 2 sequences"]
	Spinoctenus_escalerete_05[&Created=Thu Jul 23 23:14:29 EDT 2020,description="Concatenation of 2 sequences"]
	Ctenus_aff_amphora_13_amphora_13[&Created=Thu Jul 23 23:14:29 EDT 2020,description="Concatenation of 2 sequences"]
	Phoneutria_bolviensis_72[&Created=Thu Jul 23 23:14:29 EDT 2020,description="Concatenation of 2 sequences"]
;
end;

begin characters;
	dimensions nchar=1477;
	format datatype=dna missing=? gap=-;
	matrix
	'Ctenus_crulsi_KY017633.1'	----------TACTTTATATTTAATGTTTGGGGCTTGGTCAGCTATAGCTGGGACGGCTATAAGAGTTTTAATTCGTATGGAATTAGGTCATTCTGGTAGATTGTTAGGGGATGATCATTTATATAATGTTATTGTAACTGCTCATGCTTTTGTTATAATTTTTTTTATAGTAATACCTATTTTAATTGGTGGGTTTGGAAATTGATTGGTTCCTTTAATATTAGGGGCTCCAGACATATCTTTTCCTCGGATGAATAATTTATCTTTTTGATTATTACCCCCTTCTTTATTTTTATTGTTTATATCTTCTATAGTTGAAATAGGGGTTGGTGCTGGTTGAACAGTATATCCTCCGTTAGCTTCTAGAATTGGTCATATAGGGATGTCTATGGATTTTGCTATTTTTTCTTTACATTTAGCAGGGGCTTCTTCTATTATAGGGGCCGTTAATTTTATTTCTACTATTATTAATATACGTTTATTAGGAATGGGGATAGAAAGGGTTCCTTTATTTGTTTGATCGGTATTTATTACTGCAATTTTATTGTTATTATCTTTACCTGTATTAGCAGGAGCTATTACTATGTTATTAACTGATCGAAATTTTAATACTTCTTTTTTTGATCCTGCTGGGGGTGGAGATCCTGTTTTATTTCAACATTTATTTTGATTTTTTGGTCATCCTGAAGTTTATATTTTAATTTTACCTGGATTTGGTATTGTTTCTCATGTTATTAGATCTTTGGTAGGTAAGCGTGAACCTTTTGGTAGATTAGGAATAATTTATGCTATAGTTGGAATTGGGGGGATAGGATTTGTTGTTTGAGCTCATCATATATTTTCTATTGGTATAGATGTAGATACTCGAGCATATTTTACGGCTGCTACTATAATTATTGCTGTTCCTACTGGTATTAAGATTTTTAGTTGGATGGCTACTCT-TCATGGTTCTTATTTTAAAATGAGAACCCCTTTAATATGGTCTATTGGTTTTGTATTTTTATTTACTTTAGGGGGAATTACTGGTGTAGTGTTGTCTAATTCTTCGTTAGATATTATTCTTCATGATACTTATTATGTAGTGG------------------------------------------------------------------------------------------------------------------------------------------------------------------------------------------------------------------------------------------------------------------------------------------------------------------------------------------------------------------------------------------------------
	Ctenus_datus_03	--------------------------------------------------------------------------------------------------------------------------------------------------------------------------------------------------------------------------------------------------------------------------------------------TCTTTATTTTTGTTGTTTATATCTTCTATAGTGGAGATAGGAGTTGGTGCTGGTTGGACAGTTTATCCTCCATTAGCTTCTAGAATTGGTCATATAGGAATGTCTATAGATTTTGCTATTTTTTCTTTACATTTGGCTGGGGCTTCTTCTATTATAGGAGCTGTTAATTTTATTTCTACTATTATTAATATGCGTTTATTAGGAATGAGAATAGAAAAGGTCCCTTTATTTGTTTGGTCGGTTTTTATTACTGCAATTTTATTATTATTGTCTTTACCTGTTTTAGCAGGTGCTATTACTATATTATTAACTGATCGTAATTTTAATACCTCTTTTTTTGATCCTGCAGGAGGAGGAGATCCTGTTTTATTTCAACATTTGTTTTGATTTTTTGGTCATCCTGAGGTTTATATTTTGATTTTGCCTGGATTTGGAATTGTTTCTCATGTAATTAGATCTTTAGTTGGTAAACGGGAACCGTTTGGTAGATTAGGGATGATTTATGCTATAGTTGGGATTGGTGGTATAGGATTT-------------------------------------------------------------------------------------------------------------------------------------------------------------------------------------------------------------------------------------------------------------------------------------------AGACTTGGTGTGAATTGCAGGACACATTGAGCACTGATTTTTCGAACGCACATTGCNGG-CCTC-GGGTCCTACCCGGGGCCACGTCTGTCTGAGGGTCGGATAAACGCTTGCAGAAGGAGGTCNTNTCCTCCTACGT-GGTCGCACCGGAAG-CCAGTCTTTCGCCGACCTAAGTCTCGAGAGYGCACGCCGGCCGAGGAGCGTCCCGCGTAAGGACGCCCGAGANGCGGGAGT-GGCGGATTGTCATTTGCCTCCCGGTTTGCTCGGGCCAGCGGCGGACNGCGGAGGGCCGGAGACTCCCCCAGAGACCG-CCCCGCGCGGTCTCAAACTTGAAACA---ATGTCGACCTCAGATC-----------------
	Kiekie_curvipes_01	-----------------------------------------------------------------------------------------------------------------------------------------------------TTTGTAATAATTTTTTTTATAGTAATACCTATTTTAATTGGGGGTTTTGGTAATTGGTTAGTTCCATTAATATTAGGAGCTCCTGATATGTCTTTTCCTCGAATAAATAATTTGTCTTTTTGATTATTACCCCCTTCTTTGTTTTTTTTATTTATGTCTTCTATGGTTGAAATGGGAGTTGGGGCAGGTTGAACTGTTTATCCTCCTTTGGCTTCTAGAATAGGTCATATAGGGAGATCTATAGATTTTGCTATTTTTTCTTTACATTTAGCTGGTGCTTCTTCTATTATAGGAGCTGTGAATTTTATTTCTACTATTATTAATATACGATTGTTTGGAATAAGAATAGAAAAAGTTCCGTTGTTTGTTTGATCAGTTTTTATTACTGCAGTTCTATTATTATTATCTTTACCTGTTTTAGCGGGTGCTATTACTATATTATTAACTGATCGAAACTTTAATACTTCTTTTTTTGATCCTGCTGGTGGAGGGGATCCTGTATTATTTCAACATTTATTTTGATTTTTTGGGCATCCTGAGGTTTATATTTTGATTTTACCTGGGTTTGGAATTGTTTCTCATGTAATTAGATCTTTGGTAGGTAAGCGTGAACCGTTTGGTAGTTTAGGTATAATTTATGCTATGGTTGGAATTGGGGGTATAGGTTTCGTTGTTTGAGCTCATCATATATTTTCTATTGGAATAGATGTTGATACTCGGGCTTATTTWACRGCTGCTACTATAATTATTGCTGTTCCTACAGGAATTAAGATTTTTAGTTGAATAGCTACTCT-TCATGGTTCTTATTTTAAGATTAGAGCTCCTTTAATG----------------------------------------------------------------------------------------------------------CGGAGCCAGCTGCGAGACTTGGTGTGAATTGCAGGACACATTGAGCACTGATTTTTCGAACGCACATTGC-GG-CCTC-GGGTCCTACCCGGGGCCACGTCTGTCTGAGGGTCGGATAAACGCTTGCAGAAGGAGGTC--TTCCTCCTACGT-GGTCGCACCGGAAG-CCAGTCTTTCGCCGACCTAAGTTTTGAGAGTGCACGCCGGCCGAGGAGCGTCCCGCGTAAGGACGTCCGAGT-ACGGGAGT-GGCGGAATGT--CTTGCCTCCCGG-TAGCTCGGGCCAGCGGTAGAT-GCGAGAGCCGGGGACTCCCCCCCGTT-TCG-AGANGCACGATCTCGNAAAAATTTCATACTTGTCGACCTCAGATCAGGCGAGACG-------
	Phoneutria_boliviensis_67	--GATATTGGAACTTTATATTTGATGTTTGGGGCTTGGGCGGCTATAGCTGGTACAGCCATAAGAGTGTTAATTCGAATGGAGTTGGGACATTCTGGTAGATTATTAGGGGATGATCATTTATATAATGTTATTGTAACTGCTCATGCTTTTGTAATAATTTTTTTTATAGTTATACCGATTTTGATTGGTGGTTTTGGTAATTGGTTGGTTCCTTTGATATTAGGGGCTCCTGATATATCGTTTCCTCGAATAAATAATTTATCTTTTTGATTATTACCGCCTTCTTTATTTTTACTTTTTATGTCTTCTATAGTTGAAATAGGGGTTGGTGCTGGGTGAACTGTTTATCCTCCTTTGGCTTCTAGAATTGGGCATATAGGAATATCTATAGATTTTGCTATTTTTTCTTTACATTTAGCTGGGGCTTCTTCTATTATAGGAGCGGTTAATTTTATTTCTACTATTATTAATATGCGTTTGTTAGGGATAAGAATGGAAAGGGTTCCTTTATTCGTTTGATCGGTTTTTATTACTGCAATTTTGTTGTTATTATCTTTGCCTGTGTTAGCAGGGGCTATTACTATATTGTTGACCGATCGTAATTTTAATACTTCTTTTTTTGATCCTGCAGGGGGTGGAGATCCTGTATTGTTTCAACATTTATTTTGGTTTTTTGGTCACCCGGAAGTTTAT------------------------------------------------------------------------------------------------------------------------------------------------------------------------------------------------------------------------------------------------------------------------------------------------------------------------------------------------------------------------------------------------------------------------------------------------TTGAGCACTGATTTTTCGAACGCACATTGC-GG-CCTC-GGGTCCTACCCGGGGCCACGTCTGTCTGAGGGTCGGATAAACGCTTGCAGAAGGAGGTC--TTCCTCCTACGT-GGTCGCACCGAAAG-CCAGTCTTTCGCCGACCCAAGTCTCGAGAGCGAAC-CACGCCGAGGAGCGTCCCGCGTAAGGACGCCCGAGA-GCGGGAGT-GGCGGTA-----ATTGCCTCCCGG-TCGCTCGGGCCAGCGGTAGAC-GCGAGAGACGTGG--------------------------------------------------------------------------------
	Phoneutria_boliviensis_68	-----ATTGGGACTTTATATTTAATGTTTGGGGCTTGGGCGGCTATAGCTGGTACAGCCATAAGAGTGTTAATCCGAATGGAGTTAGGACATTCTGGTAGATTATTAGGGGATGATCATTTATATAATGTTATTGTAACTGCTCATGCTTTTGTAATAATTTTTTTTATAGTTATACCAATTTTGATTGGTGGCTTTGGTAATTGGTTGGTTCCTTTGATGTTAGGGGCTCCTGATATATCGTTTCCTCGAATAAATAATTTATCTTTTTGATTATTACCACCTTCTTTATTTTTACTTTTTATATCTTCTATAGTTGAAATAGGAGTTGGTGCTGGGTGAACTGTTTATCCTCCTTTGGCTTCTAGAATTGGGCATATAGGGATATCTATAGATTTTGCTATTTTTTCTTTACATTTAGCTGGGGCTTCTTCTATTATAGGAGCGGTTAATTTTATTTCTACTATTATTAATATGCGTTTGTTAGGGATAAGAATGGAAAGGGTTCCTTTATTCGTCTGATCGGTTTTTATTACTGCAATTTTATTGCTATTATCTTTGCCTGTGTTAGCAGGGGCTATTACTATATTGTTGACCGATCGTAATTTTAATACTTCTTTTTTTGATCCTGCGGGGGGTGGAGATCCTGTATTGTTTCAACATTTATTTTGGTTTTTTGGTCACCCAGAAGT------------------------------------------------------------------------------------------------------------------------------------------------------------------------------------------------------------------------------------------------------------------------------------------------------------------------------------------------------------------------------------------------------------------------------------------------------GAGCACTGATTTTTCGAACGCACATTGC-GG-CCTC-GGGTCCTACCCGGGGCCACGTCTGTCTGAGGGTCGGATAAACGCTTGCAGAAGGAGGTC--TTCCTCCTACGT-GGTCGCACCGAAAG-CCAGTCTTTCGCCGACCCAAATCTCGAGAGCGAAC-CACGCCGAGGAGCGTCCCGCGTAAGGACGCCCGAGA-GCGGGAGT-GGCGGTT-----ATTGCCTCCCGG-TCGCTCGGGCCAGCGGTAGAC-GCGAGAGACGTGGATCTCCCCTAGAGACCGCCCCCGCG-------------------------------------------------------
	Phoneutria_boliviensis_69	--GATATTGGGACTTTATATTTAATGTTTGGGGCTTGGGCGGCTATAGCTGGTACAGCCATAAGAGTGTTAATCCGAATGGAGTTAGGACATTCTGGTAGATTATTAGGGGATGATCATTTATATAATGTTATTGTAACTGCTCATGCTTTTGTAATAATTTTTTTTATAGTTATACCAATTTTGATTGGTGGCTTTGGTAATTGGTTGGTTCCTTTGATGTTAGGGGCTCCTGATATATCGTTTCCTCGAATAAATAATTTATCTTTTTGATTATTGCCACCTTCTTTATTTTTACTTTTTATATCTTCTATAGTTGAAATAGGAGTTGGTGCTGGGTGAACTGTTTATCCTCCTTTGGCTTCTAGAATTGGGCATATAGGGATATCTATAGATTTTGCTATTTTTTCTTTACATTTAGCTGGGGCTTCTTCTATTATAGGAGCGGTTAATTTTATTTCTACTATTATTAATATGCGTTTGTTAGGGATAAGAATGGAAAGGGTTCCTTTATTCGTCTGATCGGTTTTTATTACTGCAATTTTATTGCTATTATCTTTGCCTGTGTTAGCAGGGGCTATTACTATATTGTTGACCGATCGTAATTTTAATACTTCTTTTTTTGATCCTGCGGGGGGTGGAGATCCTGTATTGTT------------------------------------------------------------------------------------------------------------------------------------------------------------------------------------------------------------------------------------------------------------------------------------------------------------------------------------------------------------------------------------------------------------------------------------------------------------------------------------------GAGCACTGATTTTTCGAACGCACATTGC-GG-CCTC-GGGTCCTACCCGGGGCCACGTCTGTCTGAGGGTCGGATAAACGCTTGCAGAAGGAGGTC--TTCCTCCTACGT-GGTCGCACCGAAAG-CCAGTCTTTCGCCGACCCAAGTCTCGAGAGCGAAC-CACGCCGAGGAGCGTCCCGCGTAAGGACGCCCGAGA-GCGGGAGT-GGCGGTA-----ATTGCCTCCCGG-TCGCTCGGGCCAGCGGTAGAC-GCGAGAGACGTGGATCTCCCCCAGAGACCGCCCCCGCGCGGTCTCA-----------------------------------------------
	Phoneutria_boliviensis_72	-------TGGAACTTTATATTTGATGTTTGGGGCTTGGGCGGCTATAGCTGGTACAGCCATAAGAGTGTTAATTCGAATGGAGTTGGGACATTCTGGTAGATTATTAGGGGATGATCATTTATATAATGTTATTGTAACTGCTCATGCTTTTGTAATAATTTTTTTTATAGTTATACCGATTTTGATTGGTGGTTTTGGTAATTGGTTGGTTCCTTTGATATTAGGGGCTCCTGATATATCGTTTCCTCGAATAAATAATTTATCTTTTTGATTATTACCGCCTTCTTTATTTTTACTTTTTATGTCTTCTATAGTTGAAATAGGGGTTGGTGCTGGGTGAACTGTTTATCCTCCTTTGGCTTCTAGAATTGGGCATATAGGAATATCTATAGATTTTGCTATTTTTTCTTTACATTTAGCTGGGGCTTCTTCTATTATAGGAGCGGTTAATTTTATTTCTACTATTATTAATATGCGTTTGTTAGGGATAAGAATGGAAAGGGTTCCTTTATTCGTTTGATCGGTTTTTATTACTGCAATTTTGTTGTTATTATCTTTGCCTGTGTTAGCAGGGGCTATTACTATATTGTTGACCGATCGTAATTTTAATACTTCTTTTTTTGATCCTGCAGGGGGTGGAGATCCTGTATTGTTTCAACATTTATTTTGGTTTTTTGGTCACCCGGAAGTTTA---------------------------------------------------------------------------------------------------------------------------------------------------------------------------------------------------------------------------------------------------------------------------------------------------------------------------------------------------------------------------------------------------------------------------------------------------------------------------------------------------------------------------------------------------------------------------------------------------------------------------------------------------------------------------------------------------------------------------------------------------------------------------------------------------------------
	Phoneutria_boliviensis_73	--------GGAACTTTATATTTGATGTTTGGGGCTTGGGCGGCTATAGCTGGTACAGCCATAAGAGTGTTAATTCGAATGGAGTTGGGACATTCTGGTAGATTATTAGGGGATGATCATTTATATAATGTTATTGTAACTGCTCATGCTTTTGTAATAATTTTTTTTATAGTTATACCGATTTTGATTGGTGGTTTTGGTAATTGGTTGGTTCCTTTGATATTAGGGGCTCCTGATATATCGTTTCCTCGAATAAATAATTTATCTTTTTGATTATTACCGCCTTCTTTATTTTTACTTTTTATGTCTTCTATAGTTGAAATAGGGGTTGGTGCTGGGTGAACTGTTTATCCTCCTTTGGCTTCTAGAATTGGGCATATAGGAATATCTATAGATTTTGCTATTTTTTCTTTACATTTAGCTGGGGCTTCTTCTATTATAGGAGCGGTTAATTTTATTTCTACTATTATTAATATNCGTTTGTTAGGGATAAGAATGGAAAGGGTTCCTTTATTCGTTTGATCGGTTTTTATTACTGCAATTTTGTTGTTATTATCTTTGCCTGTGTTAGCAGGGGCTATTACTATATTGTTGACCGATCGTAATTTTAATACTTCTTTTTTTGATCCTGCAGGGGG-----------------------------------------------------------------------------------------------------------------------------------------------------------------------------------------------------------------------------------------------------------------------------------------------------------------------------------------------------------------------------------------------------------------------------------------------------------------------------------CTTGGTGTGAATTGCAGGACACATTGAGCACTGATTTTTCGAACGCACATTGC-GG-CCTNCGGGTCCTACCCGGGGCCACGTCTGTCTGAGGGTCGGATAAACGCTTGCAGAAGGAGGTC--TTCCTCCTACGTNGGTCGCACCGAAAG-CCAGTCTTTCGCCGACCCAAATCTCGAGAGCGAAC-CACGCCGAGGAGCGTCCCGCGTAAGGACGCCCGAGA-GCGGGAGT-GGCGGTA-----ATTGCCTCCCGG-TCGCTCGGGCCAGCGGTAGAC-GCGAGAGACGTGG--------------------------------------------------------------------------------
	Phoneutria_boliviensis_80	--------GGAACTTTATATTTGATGTTTGGGGCTTGGGCGGCTATAGCTGGTACAGCCATAAGAGTGTTAATTCGAATGGAGTTGGGACATTCTGGTAGATTATTAGGGGATGATCATTTATATAATGTTATTGTAACTGCTCATGCTTTTGTAATAATTTTTTTTATAGTTATACCGATTTTGATTGGTGGTTTTGGTAATTGGTTGGTTCCTTTGATATTAGGGGCTCCTGATATATCGTTTCCTCGAATAAATAATTTATCTTTTTGATTATTACCGCCTTCTTTATTTTTACTTTTTATGTCTTCTATAGTTGAAATAGGGGTTGGTGCTGGGTGAACTGTTTATCCTCCTTTGGCTTCTAGAATTGGGCATATAGGAATATCTATAGATTTTGCTATTTTTTCTTTACATTTAGCTGGGGCTTCTTCTATTATAGGAGCGGTTAATTTTATTTCTACTATTATTAATATGCGTTTGTTAGGGATAAGAATGGAAAGGGTTCCTTTATTCGTTTGATCGGTTTTTATTACTGCAATTTTGTTGTTATTATCTTTGCCTGTGTTAGCAGGGGCTATTACTATATTGTTGACCGATCGTAATTTTAATACTTCTTTTTTTGATCCTGCAGGGGGTGGAGATCCTGTATTGTTTCAACATTTATTTTGGTTTTTTGGTCACCCGGAAGTTTATA-------------------------------------------------------------------------------------------------------------------------------------------------------------------------------------------------------------------------------------------------------------------------------------------------------------------------------------------------------------------------------------------------------------------------------------------------GAGCACTGATTTTTCGAACGCACATTGC-GG-CCTC-GGGTCCTACCCGGGGCCACGTCTGTCTGAGGGTCGGATAAACGCTTGCAGAAGGAGGTC--TTCCTCCTACGT-GGTCGCACCGAAAG-CCAGTCTTTCGCCGACCCAAATCTCGAGAGCGAAC-CACGCCGAGGAGCGTCCCGCGTAAGGACGCCCGAGA-GCGGGAGTNGGCGGTA-----ATTGCCTCCCGG-TCGCTCGGGCCA-------------------------------------------------------------------------------------------------------
	Phoneutria_depilata_10	AAGATATTGGAACTTTGTATTTGATGTTTGGGGCTTGAGCTGCTATAGCTGGTACAGCTATAAGAGTATTAATTCGTATGGAGTTAGGACACTCTGGGAGATTGTTAGGGGATGATCATTTATATAATGTTATTGTAACGGCTCATGCTTTTGTAATGATTTTTTTTATGGTTATGCCAATTTTGATTGGAGGTTTTGGTAATTGATTGGTTCCTTTGATATTAGGGGCTCCTGATATGTCATTTCCTCGTATGAATAATTTATCTTTTTGATTATTACCTCCTTCTTTATTTTTGTTATTTATATCTTCTATGGTTGAAATAGGGGTTGGTGCTGGGTGAACTGTTTACCCTCCTTTAGCTTCTAGCATTGGTCATATAGGGATATCTATGGATTTTGCTATTTTTTCTTTACATTTGGCTGGAGCTTCTTCTATTATAGGGGCGGTAAATTTTATTTCTACTATTATTAATATGCGTTTGTTAGGAATGAGAATGGAAAAGGTTCCTTTGTTTGTTTGGTCAGTTTTTATTACTGCAATTTTGTTATTATTGTCTTTGCCTGTATTAGCAGGGGCTATTACTATATTGTTAACTGATCGTAATTTTAATACTTCTTTTTTTGATCCTGCAGGGGGTGGGG-----------------------------------------------------------------------------------------------------------------------------------------------------------------------------------------------------------------------------------------------------------------------------------------------------------------------------------------------------------------------------------------------------------------------------------------------------------------------------------------------------TTGAGCACTGATTTTTCGAACGCACATTGC-GG-CCTC-GGGTCCTACCCGGGGCCACGTCTGTCTGAGGGTCGGATAAACGCTTGCAGAAGGAGGTC--TTCCTCCTACGT-GGTCGCACCGGAAG-CCAGTCTTTCGCCGACCCAAATCTCGAGAGCGAAC-CACGCCGAGGAGCGTCCCGCGTAAGGACGCCCGAGA-GCGGGAGT-GGCGGTA-----ATTGCCTCCCGG-TCGCTCGGGCCAGCGGTAGAT-GCGAGAGACGTGGATCTCCCCGAGAGACCGCCCCCGCGCGGTCTCAACCCTATAACA---ATGTCGNCCTCAGATC-----------------
	Phoneutria_depilata_23	--GATATTGGAACTTTGTATTTGATGTTTGGGGCTTGGGCTGCTATAGCTGGTACAGCTATAAGAGTATTAATTCGTATGGAGCTAGGACATTCTGGGAGATTGTTAGGAGATGATCATTTATATAATGTTATTGTAACGGCTCATGCTTTTGTAATGATTTTTTTTATGGTTATGCCAATTTTGATTGGGGGTTTTGGTAATTGGTTGGTCCCTTTGATATTAGGGGCTCCTGATATGTCGTTTCCTCGTATGAATAATTTATCTTTTTGATTATTACCTCCTTCTTTATTTTTGTTGTTTATATCTTCTATGGTTGAAATAGGGGTTGGTGCAGGGTGAACTGTTTATCCTCCTTTAGCTTCTAGTGTTGGTCATATAGGGATATCTATGGATTTTGCTATTTTTTCTTTACATTTGGCTGGAGCTTCTTCTATTATGGGGGCTGTAAATTTTATTTCTACTATTATTAATATGCGTTTGTTAGGAATGAGAATGGAAAAAGTTCCTTTGTTTGTTTGGTCAGTTTTTATTACTGCAATTTTGTTATTATTGTCTTTGCCTGTATTAGCAGGGGCTATTACTATATTGTTAACTGATCGTAATTTTAATACTTCTTTTTTTGACCCTGCAGGTGGTGGGGATCCTGTGCTA------------------------------------------------------------------------------------------------------------------------------------------------------------------------------------------------------------------------------------------------------------------------------------------------------------------------------------------------------------------------------------------------------------------------------------------------------------------------------------------TTGAGCACTGATTTTTCGAACGCACATTGC-GG-CCTC-GGGTCCTACCCGGGGCCACGTCTGTCTGAGGGTCGGATAAACGCTTGCAGAAGGAGGTC--TTCCTCCTACGT-GGTCGCACCGGAAG-CCAGTCTTTCGCCGACCCAAATCTCGAGAGCGAAC-CACGCCGAGGAGCGTCCCGCGTAAGGACGCCCGAGA-GCGGGAGT-GGCGGTA-----ATTGCCTCCCGG-TCGCTCGGGCCAGCGGTAGAT-GCGAGAGACGTGGATCTCCCCGAGAGACCGCCCCCGCGCGGTCTCA-----------------------------------------------
	Phoneutria_depilata_48	---ATATTGGAACTTTGTATTTGATGTTTGGGGCTTGGGCTGCTATAGCTGGTACAGCTATAAGAGTATTAATTCGTATGGAGCTAGGACATTCTGGGAGATTGTTAGGAGATGATCATTTATATAATGTTATTGTAACGGCTCATGCTTTTGTAATGATTTTTTTTATGGTTATGCCAATTTTGATTGGGGGTTTTGGTAATTGGTTGGTCCCTTTGATATTAGGGGCTCCTGATATGTCGTTTCCTCGTATGAATAATTTATCTTTTTGATTATTACCTCCTTCTTTATTTTTGTTGTTTATATCTTCTATGGTTGAAATAGGGGTTGGTGCAGGGTGAACTGTTTATCCTCCTTTAGCTTCTAGTATTGGTCATATAGGGATATCTATGGATTTTGCTATTTTTTCTTTACATTTGGCTGGAGCTTCTTCTATTATGGGGGCTGTAAATTTTATTTCTACTATTATTAATATGCGTTTGTTAGGAATGAGAATGGAAAAAGTTCCTTTGTTTGTTTGGTCAGTTTTTATTACTGCAATTTTGTTATTATTGTCTTTGCCTGTATTAGCAGGGGCTATTACTATATTGTTAACTGATCGTAATTTTAATACTTCTTTTTTTGACCCTGCAGGTGGTGGGGATCCTGTGCTATTTCAACATTTGTTTTGGTTTTTTGGTCATCCTGAAGTTTATATTTA-------------------------------------------------------------------------------------------------------------------------------------------------------------------------------------------------------------------------------------------------------------------------------------------------------------------------------------------------------------------------------------------------------------------------------------------------------TTTTCGAACGCACATTGC-GG-CCTCGGGNTCCTACCCGGGGCCACGTCTGTCTGAGGGTCGGATAAACGCTTGCAGAAGGAGGTC--TTCCTCCTACGT-GGTCGCACCGGAAG-CCAGTCTTTCGCCGACCCAAATCTCGAGAGCGAAC-CACGCCGAGGAGCGTCCCGCGTAAGGACGCCCGAGA-GCGGGAGT-GGCGGTA-----MTTGCCTCCCGG-TCGCTCGGGCCAGCGGTAGAT-GCGAGAGACGTGGATCTCCCCGAGAGACC----------------------------------------------------------------
	Phoneutria_depilata_78	AAGATATTGGAACTTTGTATTTGATGTTTGGGGCTTGAGCTGCTATAGCTGGTACAGCTATAAGAGTATTAATTCGTATGGAGTTAGGACATTCTGGGAGATTGTTAGGAGATGATCATTTATATAATGTTATTGTAACGGCTCATGCTTTTGTAATGATTTTTTTTATGGTTATGCCAATTTTGATTGGAGGTTTTGGTAATTGATTGGTTCCTTTGATATTAGGGGCTCCTGATATGTCATTTCCTCGTATGAATAATTTATCTTTTTGATTATTACCTCCTTCTTTATTTTTGTTGTTTATATCTTCTATGGTTGAAATAGGGGTTGGTGCAGGGTGAACTGTTTACCCTCCTTTAGCTTCTAGTATTGGTCATATAGGGATATCTATGGATTTTGCTATTTTTTCTTTACATTTGGCTGGAGCTTCTTCTATTATAGGGGCGGTAAATTTTATTTCTACTATTATTAATATGCGTTTGTTAGGAATGAGAATGGAAAAAGTTCCTTTGTTTGTTTGGTCAGTTTTTATTACTGCAATTTTGTTATTATTGTCTTTGCCTGTATTAGCAGGGGCTATTACTATATTGTTAACTGATCGTAATTTTAATACTTCTTTTTTTGACCCTGCAGGGGGTGGGGATCCTGTGCTATTTCAACATTTGTTTTGGTTTTTTGGTCATCCTGAA------------------------------------------------------------------------------------------------------------------------------------------------------------------------------------------------------------------------------------------------------------------------------------------------------------------------------------------------------------------------------------------------------------------------------------------------------TTGAGCACTGATTTTTCGAACGCACATTGC-GG-CCTC-GGGTCCTACCCGGGGCCACGTCTGTCTGAGGGTCGGATAAACGCTTGCAGAAGGAGGTC--TTCCTCCTACGT-GGTCGCACCGGAAG-CCAGTCTTTCGCCGACCCAAATCTCGAGAGCGAAC-CACGCCGAGGAGCGTCCCGCGTAAGGACGCCCGAGA-GCGGGAGT-GGCGGTA-----ATTGCCTCCCGG-TCGCTCGGGCCAGCGGTAGAT-GCGAGAGACGTGGATCTCCCCGAGAGACCGCCCCCGCGCGGTCTC------------------------------------------------
	Phoneutria_depilata_83	--GATATTGGAACTTTGTATTTGATGTTTGGGGCTTGAGCTGCTATAGCTGGTACAGCTATAAGAGTATTAATTCGTATGGAGTTGGGACACTCTGGGAGATTGTTAGGGGATGATCATTTATATAATGTTATTGTAACAGCTCATGCTTTTGTAATGATTTTTTTTATGGTTATGCCAATTTTGATTGGAGGTTTTGGTAATTGATTGGTTCCTTTGATATTAGGGGCTCCTGATATGTCATTTCCTCGTATGAATAATTTATCTTTTTGATTATTACCTCCTTCTTTATTTTTGTTGTTTATATCTTCTATGGTTGAAATAGGGGTTGGTGCTGGGTGAACTGTTTACCCTCCTTTAGCTTCTAGTATTGGTCATATAGGGATATCTATGGATTTTGCTATTTTTTCTTTACATTTGGCTGGAGCTTCTTCTATTATAGGGGCGGTAAATTTTATTTCTACTATTATTAATATGCGTTTGTTAGGAATGAGAATGGAAAAGGTTCCTTTGTTTGTTTGGTCAGTTTTTATTACTGCAATTTTGTTATTATTGTCTTTGCCTGTATTAGCAGGGGCTATTACTATATTGTTAACTGATCGTAATTTTAATACTTCTTTTTTTGACCCTGCAGGGGGTGGGGATCCTGTGTTATTTCAACATTTATTTTGGTTTTTTGGTCATCCTGAAGTTTATATT---------------------------------------------------------------------------------------------------------------------------------------------------------------------------------------------------------------------------------------------------------------------------------------------------------------------------------------------------------------------------------------------------------------------------------------------TTGAGCACTGATTTTTCGAACGCACATTGC-GGNCCTC-GGGTCCTACCCGGGGCCACGTCTGTCTGAGGGTCGGATAAACGCTTGCAGAAGGAGGTC--TTCCTCCTACGT-GGTCGCACCGGAAG-CCAGTCTTTCGCCGACCCAAATCTCGAGAGCGAAC-CACGCCGAGGAGCGTCCCGCGTAAGGACGCCCGAGA-GCGGGAGT-GGCGGTA-----ATTGCCTCCCGG-TCGCTCGGGCCAGCGGTAGAT-GCGAGAGACGTGGATCTCCCCGAGAGACCGCCCCCGCGCGGTCTCAACCCTATAACA---ATGTCGACSTCAGAW------------------
	Phoneutria_depilata_94	--GATATTGGAACTTTGTATTTGATGTTTGGGGCTTGGGCTGCTATAGCTGGTACAGCTATAAGAGTATTAATTCGTATGGAGCTAGGACATTCTGGGAGATTGTTAGGAGATGATCATTTATATAATGTTATTGTAACGGCTCATGCTTTTGTAATGATTTTTTTTATGGTTATGCCAATTTTGATTGGGGGTTTTGGTAATTGGTTGGTCCCTTTGATATTAGGGGCTCCTGATATGTCGTTTCCTCGTATGAATAATTTATCTTTTTGATTATTACCTCCTTCTTTATTTTTGTTGTTTATATCTTCTATGGTTGAAATAGGGGTTGGTGCAGGGTGAACTGTTTATCCTCCTTTAGCTTCTAGTATTGGTCATATAGGGATATCTATGGATTTTGCTATTTTTTCTTTACATTTGGCTGGAGCTTCTTCTATTATGGGGGCTGTAAATTTTATTTCTACTATTATTAATATGCGTTTGTTAGGAATGAGAATGGAAAAAGTTCCTTTGTTTGTTTGGTCAGTTTTTATTACTGCAATTTTGTTATTATTGTCTTTGCCTGTATTAGCAGGGGCTATTACTATATTGTTAACTGATCGTAATTTTAATACTTCTTTTTTTGACCCTGCAGGTGGTGGGGATCCTGTGCTATTTCAACATTTGTTTTGGTTTTTTGGTCATCCTGAA--------------------------------------------------------------------------------------------------------------------------------------------------------------------------------------------------------------------------------------------------------------------------------------------------------------------------------------------------------------------------------------------------------------------------------------------------------------------------------------------------------------------------------------------------------------------------------------------------------------------------------------------------------------------------------------------------------------------------------------------------------------------------------------------------------------------
	Phoneutria_depilata_98	---ATATTGGAACTTTGTATTTGATGTTTGGGGCTTGAGCTGCTATGGCTGGTACAGCTATAAGAGTATTAATTCGTATGGAGCTAGGACATTCTGGGAGATTGTTAGGAGATGATCATTTATATAATGTTATTGTAACGGCTCATGCTTTTGTAATGATTTTTTTTATGGTTATGCCAATTTTGATTGGAGGTTTTGGTAATTGGTTGGTTCCTTTGATATTAGGGGCTCCTGATATGTCGTTTCCTCGTATGAATAATTTATCTTTTTGATTATTACCTCCTTCTTTATTTTTGTTGTTTATATCTTCTATGGTTGAAATAGGGGTTGGTGCAGGGTGAACTGTTTATCCTCCTTTAGCTTCCAGTATTGGTCATATAGGGATATCTATGGATTTTGCTATTTTTTCTTTACATTTGGCTGGAGCTTCTTCTATTATGGGGGCTGTAAATTTTATTTCTACTATTATTAATATGCGTTTGTTAGGAATGAGAATGGAAAAAGTTCCTTTGTTTGTTTGGTCAGTTTTTATTACTGCAATTTTGTTATTATTGTCTTTGCCTGTATTAGCAGGGGCTATTACTATATTGTTAACTGATCGTAATTTTAATACTTCTTTTTTTGACCCTGCAGGTGGGGGGGATCCTGTGCTATTTCAACATTTGTTTTGGTTTTTTGGTCATCCTGAAGTTTATATTATTTTT-----------------------------------------------------------------------------------------------------------------------------------------------------------------------------------------------------------------------------------------------------------------------------------------------------------------------------------------------------------------------------------------------------------------------------------------------------------------------------------------------------------------------------------------------------------------------------------------------------------------------------------------------------------------------------------------------------------------------------------------------------------------------------------------------------
	Phoneutria_fera_60	------TTGGGACTTTGTACTTAATGTTTGGGGCTTGGGCGGCTATAGCTGGTACAGCTATAAGAGTTTTGATTCGGATGGAATTAGGACATTCTGGTAGACTGTTAGGGGATGATCATTTATATAATGTTATTGTAACTGCTCATGCTTTTGTGATAATTTTTTTTATAGTTATGCCGATCTTGATTGGTGGTTTTGGTAATTGGTTAGTTCCTTTAATATTAGGGACTCCTGATATATCATTTCCTCGTATAAATAATTTATCTTTTTGATTGTTACCACCTTCTTTATTTTTGTTATTTATATCTTCTATAGTTGAGATAGGGGTAGGTGCAGGATGAACTGTTTATCCTCCTTTGGCTTCTAGAATTGGGCATATAGGTATATCTATGGATTTTGCTATTTTTTCTTTACATTTAGCGGGGGCTTCTTCTATTATAGGAGCGGTTAATTTTATTTCTACTATTATTAATATACGTTTATTAGGGATAACGATGGAAAGGGTTCCTTTGTTTGTTTGATCGGTTTTTATTACTGCAATTTTGTTGCTATTATCTTTACCTGTATTAGCAGGGGCTATTACTATATTGTTAACTGATCGTAATTTTAATACTTCATTTTTTGATCCTGCGGGAGGAGGGGATCCTGTATTGTTTCAACATTTATTTTGATTTTTTGGTCATCCTGAAGTTTAT----------------------------------------------------------------------------------------------------------------------------------------------------------------------------------------------------------------------------------------------------------------------------------------------------------------------------------------------------------------------------------------------------------------------------------------------------GCACTGATTTTTCGAACGCACATTGC-GG-CCTC-GGGTCCTACCCGGGGCCACGTCTGTCTGAGGGTCGGATAAACGCTTGCAGAAGGAGGTC--TTCCTCCTACGT-GGTCGCACCGGAAG-CCAGTCTTTCGCCGACCCAAATCTCGAGAGCGAAC-CACGCCGAGGAGCGTCCCGCGTAAGGACGCCCGAGA-GCGGGAGT-GGCGGTA-----CTTGCCTCCCGG-TCGCTCGGGCCAGCGGTAGAC-GCGAGAGACGTGGATCTCCCCGAGAGACCG-CCCCGCGCGGTCT-------------------------------------------------
	'Phoneutria_fera_HM575999.1'	--------------------------------------------------------------------TTAATTCGGATGGAATTAGGACATTCTGGTAGACTGTTAGGGGATGATCATTTATATAATGTTATTGTAACTGCTCATGCTTTTGTGATAATTTTTTTTATAGTTATGCCAATCTTGATTGGTGGTTTTGGTAATTGGTTAGTTCCTTTAATATTAGGGGCTCCTGATATATCATTTCCTCGTATAAATAATTTATCTTTTTGATTGTTGCCACCTTCTTTATTTTTGTTATTTATATCTTCTATAGTTGAGATAGGGGTAGGTGCTGGATGAACTGTTTATCCTCCTTTGGCTTCTAGAATTGGGCATATAGGTATATCTGTGGATTTTGCTATTTTTTCTTTACATTTAGCGGGGGCTTCTTCTATTATAGGAGCGGTTAATTTTATTTCTACTATTATTAATATACGTTTATTAGGGATAACTATGGAAAGGGTTCCTTTGTTTGTTTGATCGGTTTTTATTACTGCAATTTTGTTGCTATTATCTTTACCTGTATTAGCAGGGGCTATTACTATATTGTTAACTGATCGTAATTTTAATACTTCTTTTTTTGATCCTGCAGGAGGAGGGGATCCTGTATTGTTTCAACATTTATTTTGATTTTTTGGTCATCCTGAGGTTTATATTTTGATTTTGCCTGGTTTTGGTATTGTTTCTCATGTTATTAGATCTACTATAGGTAAACGTGAGCCTTTTGGTAGATTAGGAATGATTTATGCTATAGTGGGTATTGGGGGTATAGGATTTGTTGTTTGGGCTCATCATATATTTTCTATTGGAATAGATGTTGATACTCGAGCATATTTTACGGCTGCTACTATAATTATTGCTGTTCCTACTGGGATTAAAGTTTTTAGATGGATAGCTACTTTATCATGGTTC-TATTTTAAGATAAGA--CTCTTTAATATG--------------------------------------------------------------------------------------------------------------------------------------------------------------------------------------------------------------------------------------------------------------------------------------------------------------------------------------------------------------------------------------------------------------------------------------------------------------------------------------------------------------
	'Phoneutria_fera_KY017637.1'	----------GACTTTGTATTTAATGTTTGGGGCTTGGGCAGCTATAGCTGGTACAGCTATGAGAGTTTTAATTCGGATGGAATTAGGACATTCTGGTAGACTGTTAGGGGATGATCATTTATATAATGTTATTGTAACTGCTCATGCTTTTGTGATAATTTTTTTTATAGTTATGCCAATCTTGATTGGTGGTTTTGGTAATTGGTTAGTTCCTTTAATATTAGGGGCTCCTGATATATCATTTCCTCGTATAAATAATTTATCTTTTTGATTGTTGCCACCTTCTTTATTTTTGTTATTTATATCTTCTATAGTTGAGATAGGGGTAGGTGCTGGATGAACTGTTTATCCTCCTTTGGCTTCTAGAATTGGGCATATAGGTATATCTGTGGATTTTGCTATTTTTTCTTTACATTTAGCGGGGGCTTCTTCTATTATAGGAGCGGTTAATTTTATTTCTACTATTATTAATATACGTTTATTAGGGATAACTATGGAAAGGGTTCCTTTGTTTGTTTGATCGGTTTTTATTACTGCAATTTTGTTGCTATTATCTTTACCTGTATTAGCAGGGGCTATTACTATATTGTTAACTGATCGTAATTTTAATACTTCTTTTTTTGATCCTGCAGGAGGAGGGGATCCTGTATTGTTTCAACATTTATTTTGATTTTTTGGTCATCCTGAGGTTTATATTTTGATTTTGCCTGGTTTTGGTATTGTTTCTCATGTTATTAGATCTACTATAGGTAAACGTGAGCCTTTTGGTAGATTAGGAATGATTTATGCTATAGTGGGTATTGGGGGTATAGGATTTGTTGTTTGGGCTCATCATATATTTTCTATTGGAATAGATGTTGATACTCGAGCATATTTTACGGCTGCTACTATAATTATTGCTGTTCCTACTGGGATTAAGGTTTTTAGATGGATAGCTACTTTA-CATGGTTCTTATTTTAAGATAAGAACTCCTTTAATATGGGGTGTTGGTTTTGTGTTTTTATTCACTTTAGGTGGTATTACTGGTGTAGTATTGTCAAATTCTTCTTTAGATATTATTCTTTATGATACTTATTATGTGGTGG------------------------------------------------------------------------------------------------------------------------------------------------------------------------------------------------------------------------------------------------------------------------------------------------------------------------------------------------------------------------------------------------------
	Spinoctenus_escalerete_05	--------------------------------------------------------------------------------------------------------------------------------------------------------------------------------------------------------------------------------------------------------------------------------------------------------------------------------------------------------------CCACCTTTAGCTTCAAGTATGGGGCATATAGGAATATCCATGGATTTTGCTATTTTTTCTTTACATTTAGCTGGGGCTTCTTCTATNATAGGAGCGGTAAATTTTATTTCTACTATTATTAATATACGATTAATTGGTATAACAATAGAGAAAGTTCCTTTATTTGTTTGATCTGTTTTTATTACTGCGGTTTTATTATTATTATCTTTACCTGTATTAGCAGGAGCTATTACTATATTATTGACTGATCGGAATTTTAATACTTCTTTTTTTGATCCTGCAGGAGGAGGGGATCCTGTTTTGTTTCAACATTTGTTTTGGTTTTTTGGGCACCCTGAGGTTTATATTTTGATTTTACCTGGATTTGGAATTGTTTCTCATGTAATTAGTTCTTTAGTTGGTAAACGTGAGCCTTTTGGAAGATTAGGTATGATTTATGCTATAGTTGGGATTGGTGGAATAGGATTTGTTGTTTGAGCTCATCATATATTTTCTATTGGGATAGATGTCGATACTCGAGCTTATTTTACAGCTGCTACTATAATTATTGCTGTTCCTACTGGAATTAAAATTTTTAGTTGGATAGCTACACT-TCAGGGTTCTTTCTTTAAAAAAAGAACTCCAATGTTATGATGTGTTGGATTTGTATTTTTA--------------------------------------------------------------------------------------------------------------------------TTGAGCACTGATTTTTCGAACGCACATTGCGGG-CCTC-GGGTCCTACCCGGGGCCACGTCTGTCTGAGGGTCGGATAAAAGCTTGCAGAAGGAGGTT-CTTCCTCCTACGT-GGTCGCACCGGAAGTTCCGACTTTCGCCGACCTAAGTCTCGAGAGTGCACGCCGTACGAGGAGCGTCCCGCGTAAGGACGCCCGAGA-TCGGGAGT-GGCGATC-----ACTGCCTCCCGA-ACGCTCGGGCCAGCGGTGGAT-GCGAGAGCGGCGCACTCCTCCCGAGA-------------------------------------------------------------------
	Ctenus_aff_amphora_13	---------------------------------------------------------------------------------------------------------------------------------------------------------------------------------------------------------------------------------------------------------------------------------------------------------------------------------------------------------------------------------------------------------------------------------------------------------------------------------------------------------------------------------------------------------------------------------------------------------------------------------------------------------------------------------------------------------------------------------------------------------------------------------------------------------------------------------------------------------------------------------------------------------------------------------------------------------------------------------------------------------------------------------------------------------------------------------------------------------------------------------------------AGACTTGGTGTGAATTGCAGGACACATTGAGCACTGATTTTTCGAACGCACATTGC-GG-CCTC-GGGTCCTACCCGGGGCCACGTCTGTCTGAGGGTCGGATAAACGCTTGCAGAAGGAGGTCTTTTCCTCCTACGT-GGTCGCACCGGAAG-CCAGTCTTTCGCCGACCTAAGTCTCGAGAGTGCACGCCGGCCGAGGAGCGTCCCGCGTAAGGACGCCCGAGA-GCGGGAGT-GGCGGATTCTTTCTTGCCTCCCGA-GAGCTCGGGCCAGCGGTAGAC-GCAGGGAGCCGGAAACTCCCCCCGAGACCG-CCCCGCGCGGTCTCAACACACTAACA---ATGTCGACCTCAGATCAGGCGAGACGACCCG--
	Phoneutria_bolviensis_72	----------------------------------------------------------------------------------------------------------------------------------------------------------------------------------------------------------------------------------------------------------------------------------------------------------------------------------------------------------------------------------------------------------------------------------------------------------------------------------------------------------------------------------------------------------------------------------------------------------------------------------------------------------------------------------------------------------------------------------------------------------------------------------------------------------------------------------------------------------------------------------------------------------------------------------------------------------------------------------------------------------------------------------------------------------------------------------------------------------------------------------AGCCAGCTGCGAGACTTGGTGTGAATTGCAGGACACATTGAGCACTGATTTTTCGAACGCACATTGC-GG-CCTC-GGGTCCTACCCGGGGCCACGTCTGTCTGAGGGTCGGATAAACGCTTGCAGAAGGAGGTC--TTCCTCCTACGT-GGTCGCACCGAAAG-CCAGTCTTTCGCCGACCCAAATCTCGAGAGCGAAC-CACGCCGAGGAGCGTCCCGCGTAAGGACGCCCGAGA-GCGGGAGT-GGCGGTA-----ATTGCCTCCCGG-TCGCTCGGGCCAGCGGTAGAC-GCGAGAGACGTGGATCTCCCCTAGAGACCGCCCCCGCGCGGTCTCAACCCATTAACA---ATGTCGACCTCAGATCAGGCGAGACGACCCGCC

;
end;

begin sets;
  charset coi1 = 1-1087\3;
  charset coi2 = 2-1087\3;
  charset coi3 = 3-1087\3;
  charset its4 = 1088-1477;
