# Supplementary material for: Morphological and molecular evidence support the taxonomic separation of the medically important Neotropical spiders Phoneutria depilata (Strand, 1909) and P. boliviensis (F.O. Pickard-Cambridge, 1897) (Araneae, Ctenidae)
Source: Zookeys. 2021 Mar 8;1022:13–50. doi: 10.3897/zookeys.1022.60571 (PMC7960689; doi:10.3897/zookeys.1022.60571)
Supplement: Supplementary material 2 — Curated iNaturalist database for Phoneutria boliviensis and P. depilata [file zookeys-1022-013-s002.csv]

id	observed_on	time_observed_at	time_zone	user_id	url	image_url	place_guess	latitude	longitude	place_county_name	place_state_name	place_country_name	species_guess	scientific_name	taxon_id
106777	6/8/2012		Central Time (US & Canada)	8171	http://www.inaturalist.org/observations/106777	https://static.inaturalist.org/photos/153351/medium.JPG	Isla Naos Panama	8.915315992	-79.53234374			Panama	Phoneutria boliviensis	Phoneutria depilata	209335
125357	1/10/2007		Central Time (US & Canada)	9531	http://www.inaturalist.org/observations/125357	https://static.inaturalist.org/photos/177467/medium.JPG	La Selva, Costa Rica	10.36832437	-83.9772515	Sarapiqui, Heredia Costa Rica		Costa Rica	Phoneutria boliviensis	Phoneutria depilata	209335
2670230	12/22/2014		Central Time (US & Canada)	144442	http://www.inaturalist.org/observations/2670230	https://static.inaturalist.org/photos/3000468/medium.JPG?1455218507	Madidi National Park	-14.189209	-68.333928		La Paz	Bolivia	Phoneutria boliviensis	Phoneutria boliviensis	209335
622104	4/13/2014	2014-04-13 12:02:38 UTC	Central Time (US & Canada)	34955	http://www.inaturalist.org/observations/622104	https://static.inaturalist.org/photos/782548/medium.jpg?1397401346	Golfito, Golfito, Puntarenas, CR	8.555165	-83.388255			Costa Rica	Phoneutria boliviensis	Phoneutria depilata	209335
1336529	3/23/2015		Bogota	41731	http://www.inaturalist.org/observations/1336529	https://static.inaturalist.org/photos/1654532/medium.JPG?1427235908	Bituima, Cundinamarca, Colombia	4.847417	-74.535198	Bituima	Cundinamarca	Colombia	Phoneutria boliviensis	Phoneutria depilata	209335
38709287	2/15/2020	2020-02-16 01:20:00 UTC	La Paz	769183	https://www.inaturalist.org/observations/38709287	https://static.inaturalist.org/photos/61561988/medium.png?1581860977	Vaca Diez, Bolivia	-11.02551981	-66.08340832		El Beni	Bolivia	Phoneutria boliviensis	Phoneutria boliviensis	209335
38878621	2/15/2019	2019-02-16 02:04:00 UTC	La Paz	9414	https://www.inaturalist.org/observations/38878621	https://static.inaturalist.org/photos/61827229/medium.jpeg?1582193056	Riberalta, Bolivia	-11.0314454	-66.09376405		El Beni	Bolivia	Phoneutria boliviensis	Phoneutria boliviensis	209335
2583273	1/14/2016		Central America	127087	http://www.inaturalist.org/observations/2583273	https://static.inaturalist.org/photos/2884743/medium.JPG?1452866270	osa penninsula	8.538881	-83.303404			Costa Rica	Phoneutria boliviensis	Phoneutria depilata	209335
43327401	4/24/2020	2020-04-24 11:27:32 UTC	Atlantic Time (Canada)	2306711	https://www.inaturalist.org/observations/43327401	https://static.inaturalist.org/photos/68762972/medium.jpeg?1587824511	Riberalta, Bolivia	-11.02709013	-66.0990648		El Beni	Bolivia	Phoneutria boliviensis	Phoneutria boliviensis	209335
204988	5/20/2009		Dublin	11025	http://www.inaturalist.org/observations/204988	https://static.inaturalist.org/photos/260212/medium.jpeg?1361748946	Beruri, BR-AM, BR	-4.280680031	-61.14990234	Beruri	Amazonas	Brazil	Phoneutria boliviensis	Phoneutria boliviensis	209335
4311882	10/6/2016	2016-10-07 01:38:26 UTC	Eastern Time (US & Canada)	340699	http://www.inaturalist.org/observations/4311882	https://static.inaturalist.org/photos/5180632/medium.jpg?1476107795	RUTA 842 - Pipeline Road - Camino del Oleoducto, , Colon, PA	9.139661167	-79.72370333			Panama	Phoneutria boliviensis	Phoneutria depilata	209335
5164655	6/14/2014	2014-06-14 18:40:00 UTC	Bogota	410330	https://www.inaturalist.org/observations/5164655	https://static.inaturalist.org/photos/6366158/medium.jpeg?1487900037	Cd Bolívar, Antioquia, Colombia	5.799862972	-76.02753639	Bolívar	Antioquia	Colombia	Phoneutria boliviensis	Phoneutria depilata	209335
5528502	3/31/2017	2017-03-31 12:39:18 UTC	Eastern Time (US & Canada)	340699	https://www.inaturalist.org/observations/5528502	https://static.inaturalist.org/photos/6821538/medium.jpg?1491067503	Portobelo National Park, , Colon, PA	9.606451521	-79.61490624			Panama	Phoneutria boliviensis	Phoneutria depilata	209335
10764016	10/18/2017		Brasilia	789616	https://www.inaturalist.org/observations/10764016	https://static.inaturalist.org/photos/15051186/medium.jpeg?1523406174	Cruzeiro do Sul - Acre	-7.627376	-72.699196	Cruzeiro do Sul	Acre	Brazil	Phoneutria boliviensis	Phoneutria boliviensis	209335
6135977	10/3/2016	2016-10-03 15:39:00 UTC	Bogota	101061	https://www.inaturalist.org/observations/6135977	https://static.inaturalist.org/photos/7686354/medium.jpeg?1494216924	Cali, Valle del Cauca, Colombia	3.385936425	-76.58732414	Santiago de Cali	Valle del Cauca	Colombia	Phoneutria boliviensis	Phoneutria depilata	209335
19850752	1/12/2019	2019-01-13 02:33:56 UTC	Pacific Time (US & Canada)	213838	https://www.inaturalist.org/observations/19850752	https://static.inaturalist.org/photos/30604897/medium.jpg?1548372494	Palmarí, Brazil	-4.289181	-70.293757	Atalaia do Norte	Amazonas	Brazil	Phoneutria boliviensis	Phoneutria boliviensis	209335
6794322	6/24/2017	2017-06-24 17:30:55 UTC	Eastern Time (US & Canada)	289083	https://www.inaturalist.org/observations/6794322	https://static.inaturalist.org/photos/8641007/medium.jpg?1498413904	Chiriqui, , Chiriqui, PA	8.492783959	-82.45113248			Panama	Phoneutria boliviensis	Phoneutria depilata	209335
7134649	6/25/2017	2017-06-26 03:24:00 UTC	Eastern Time (US & Canada)	539751	https://www.inaturalist.org/observations/7134649	https://static.inaturalist.org/photos/9182705/medium.jpg?1500579541	Gamboa, Panama	9.1164638	-79.696513	Waterbody		Panama	Phoneutria boliviensis	Phoneutria depilata	209335
21600106	12/19/2018	2018-12-19 09:56:21 UTC	UTC	1541132	https://www.inaturalist.org/observations/21600106	https://static.inaturalist.org/photos/33435935/medium.jpeg?1553530815	BR-307, 1621, Cruzeiro do Sul - AC, 69980-000, Brasil	-7.574911594	-72.71551514	Guajará	Amazonas	Brazil	Phoneutria boliviensis	Phoneutria boliviensis	209335
8756200	11/10/2017	2017-11-11 00:53:43 UTC	Central Time (US & Canada)	697127	https://www.inaturalist.org/observations/8756200	https://static.inaturalist.org/photos/11759604/medium.jpg?1510374082	Osa, Osa, Puntarenas, CR	9.028036144	-83.57406752			Costa Rica	Phoneutria boliviensis	Phoneutria depilata	209335
8801476	1/23/2015	2015-01-24 02:48:00 UTC	Central Time (US & Canada)	669943	https://www.inaturalist.org/observations/8801476	https://static.inaturalist.org/photos/11818714/medium.jpg?1510632613	Provincia de Puntarenas, Puerto Jiménez, Costa Rica	8.533915512	-83.30451965			Costa Rica	Phoneutria boliviensis	Phoneutria depilata	209335
8805017	1/23/2015	2015-01-24 04:15:00 UTC	Central Time (US & Canada)	669943	https://www.inaturalist.org/observations/8805017	https://static.inaturalist.org/photos/11824535/medium.jpg?1510677968	Provincia de Puntarenas, Puerto Jiménez, Costa Rica	8.534424794	-83.30563545			Costa Rica	Phoneutria boliviensis	Phoneutria depilata	209335
8805472	5/28/2017		Bogota	358297	https://www.inaturalist.org/observations/8805472	https://static.inaturalist.org/photos/11825465/medium.jpg?1510681834	Santa Marta, Magdalena, Colombia	11.32392015	-74.00400925	Santa Marta (Dist. Esp.)	Magdalena	Colombia	Phoneutria boliviensis	Phoneutria depilata	209335
8806944	11/14/2017	2017-11-14 20:05:51 UTC	Bogota	533184	https://www.inaturalist.org/observations/8806944	https://static.inaturalist.org/photos/11827642/medium.jpg?1510690348	El Tigre, Pereira, Risaralda, CO	4.802308915	-75.77865491	Pereira	Risaralda	Colombia	Phoneutria boliviensis	Phoneutria depilata	209335
25514132	5/21/2019	2019-05-21 21:49:00 UTC	Hawaii	1349936	https://www.inaturalist.org/observations/25514132	https://static.inaturalist.org/photos/39526990/medium.jpeg?1558462905	Unnamed Road, Rio Branco - AC, Brasil	-10.05434303	-67.85928123	Rio Branco	Acre	Brazil	Phoneutria boliviensis	Phoneutria boliviensis	209335
9162364	12/15/2017	2017-12-15 02:04:00 UTC	Ekaterinburg	683509	https://www.inaturalist.org/observations/9162364	https://static.inaturalist.org/photos/12391949/medium.jpg?1513339481	Medellín, Antioquia, Colombia	6.2647728	-75.5824204	Medellín	Antioquia	Colombia	Phoneutria boliviensis	Phoneutria depilata	209335
36043937	4/23/2013	2013-04-23 13:24:00 UTC	Eastern Time (US & Canada)	7201	https://www.inaturalist.org/observations/36043937	https://static.inaturalist.org/photos/56925074/medium.jpeg?1574647889	Puraquequara, Manaus - AM, Brazil	-3.054916768	-59.83643936	Maués	Amazonas	Brazil	Brazilian Wandering Spiders	Phoneutria boliviensis	209335
20132861	3/23/2017		Quito	903650	https://www.inaturalist.org/observations/20132861	https://static.inaturalist.org/photos/31048744/medium.jpg?1549387275	Orellana, Ecuador	-0.6743578	-76.3973597			Ecuador	Phoneutria boliviensis	Phoneutria boliviensis	209335
28992829	4/25/2019	2019-04-25 08:48:02 UTC	UTC	1366509	https://www.inaturalist.org/observations/28992829	https://static.inaturalist.org/photos/45226231/medium.jpeg?1563366949	Madre Tierra, Ecuador	-1.652703529	-77.9305838			Ecuador	Phoneutria boliviensis	Phoneutria boliviensis	209335
29804115	7/28/2019	2019-07-28 14:27:02 UTC	Bogota	2068446	https://www.inaturalist.org/observations/29804115	https://static.inaturalist.org/photos/46533343/medium.jpeg?1564427841	Tena, Ecuador	-0.994387984	-77.80480957	Tena		Ecuador	Phoneutria boliviensis	Phoneutria boliviensis	209335
9417871	5/21/2017	2017-05-22 00:40:13 UTC	Central Time (US & Canada)	394806	https://www.inaturalist.org/observations/9417871	https://static.inaturalist.org/photos/12796371/medium.jpg?1515468805	Punta Patina Forrest Reserve, , Darien, PA	8.247805	-78.14066383			Panama	Phoneutria boliviensis	Phoneutria depilata	209335
9424463	12/8/2017	2017-12-08 00:11:00 UTC	Paris	642940	https://www.inaturalist.org/observations/9424463	https://static.inaturalist.org/photos/12808274/medium.jpg?1515540626	Provincia di Puntarenas, Costa Rica	8.445390403	-83.46671212			Costa Rica	Phoneutria boliviensis	Phoneutria depilata	209335
9429557	1/10/2018	2018-01-10 14:22:16 UTC	Eastern Time (US & Canada)	144065	https://www.inaturalist.org/observations/9429557	https://static.inaturalist.org/photos/12816431/medium.jpeg?1515594219	Cocobolo Nature Reserve, Panama	9.292618333	-79.20599833	Chepo		Panama	Phoneutria boliviensis	Phoneutria depilata	209335
31769373	8/23/2019	2019-08-24 09:14:00 UTC	Hawaii	1545311	https://www.inaturalist.org/observations/31769373	https://static.inaturalist.org/photos/49756391/medium.jpg?1567133171	Aguarico, Ecuador	-0.837610949	-75.58157407			Ecuador	Ctenidae	Phoneutria boliviensis	209335
9491539	1/8/2018	2018-01-08 16:21:27 UTC	Central Time (US & Canada)	710474	https://www.inaturalist.org/observations/9491539	https://static.inaturalist.org/photos/12923865/medium.jpg?1516075694	Piedras Blancas National Park, Golfito, Puntarenas, CR	8.658903333	-83.2546			Costa Rica	Phoneutria boliviensis	Phoneutria depilata	209335
9491551	1/14/2018	2018-01-15 03:29:10 UTC	Central Time (US & Canada)	710474	https://www.inaturalist.org/observations/9491551	https://static.inaturalist.org/photos/12923913/medium.jpg?1516075774	Golfito, CR-PU, CR	8.658906709	-83.25462189			Costa Rica	Phoneutria boliviensis	Phoneutria depilata	209335
9522344	9/22/2016		UTC	739624	https://www.inaturalist.org/observations/9522344	https://static.inaturalist.org/photos/12982447/medium.jpg?1516315714	Puerto Lindo, Panama	9.600792248	-79.58820105			Panama	Phoneutria boliviensis	Phoneutria depilata	209335
9714571	1/28/2018	2018-01-29 00:26:38 UTC	Bogota	266196	https://www.inaturalist.org/observations/9714571	https://static.inaturalist.org/photos/13286322/medium.jpg?1517651331	Medellín, CO-AN, CO	6.218732569	-75.58687426	Medellín	Antioquia	Colombia	Phoneutria boliviensis	Phoneutria depilata	209335
10023487	12/26/2017	2017-12-26 15:13:22 UTC	Eastern Time (US & Canada)	766234	https://www.inaturalist.org/observations/10023487	https://static.inaturalist.org/photos/13784734/medium.jpg?1519766110	Cristóbal Island, , Bocas Del Toro, PA	9.241725393	-82.2587953			Panama	Phoneutria boliviensis	Phoneutria depilata	209335
10319376	10/26/2015	2015-10-26 06:36:00 UTC	Central Time (US & Canada)	784062	https://www.inaturalist.org/observations/10319376	https://static.inaturalist.org/photos/14299164/medium.jpeg?1521506428	Gringo Curt's Seafood & Vistor Center, Costa Rica	8.689668	-83.6638341			Costa Rica	Phoneutria boliviensis	Phoneutria depilata	209335
10358253	3/18/2018	2018-03-18 04:10:03 UTC	Eastern Time (US & Canada)	516112	https://www.inaturalist.org/observations/10358253	https://static.inaturalist.org/photos/14368436/medium.jpeg?1521733072	Panamá Oeste, Panama	9.163171768	-79.83809662	La Chorrera		Panama	Phoneutria boliviensis	Phoneutria depilata	209335
10648573	3/5/2018	2018-03-06 03:27:00 UTC	Eastern Time (US & Canada)	744254	https://www.inaturalist.org/observations/10648573	https://static.inaturalist.org/photos/14858613/medium.jpeg?1522974808	San José, Morazán, Costa Rica	9.411957543	-83.70022058			Costa Rica	Phoneutria boliviensis	Phoneutria depilata	209335
32592324	3/27/2014		UTC	2219886	https://www.inaturalist.org/observations/32592324	https://static.inaturalist.org/photos/51131857/medium.jpeg?1568304769	Shushufindi, Équateur	-0.283994444	-76.59349167			Ecuador	Phoneutria boliviensis	Phoneutria boliviensis	209335
12163321	5/5/2018	2018-05-05 06:35:05 UTC	Ekaterinburg	789621	https://www.inaturalist.org/observations/12163321	https://static.inaturalist.org/photos/17460385/medium.jpeg?1525538518	Cerritos-Sazagua, Pereira, Risaralda, Colombia	4.816807308	-75.80206823	Pereira	Risaralda	Colombia	Phoneutria boliviensis	Phoneutria depilata	209335
12467579	4/6/2018	2018-04-06 23:14:25 UTC	Pacific Time (US & Canada)	499209	https://www.inaturalist.org/observations/12467579	https://static.inaturalist.org/photos/17988980/medium.jpg?1526346110	Morrow Boulevard, , Colon, PA	9.120638833	-79.69458833	Waterbody		Panama	Phoneutria boliviensis	Phoneutria depilata	209335
12467729	4/6/2018	2018-04-07 01:03:21 UTC	Pacific Time (US & Canada)	499209	https://www.inaturalist.org/observations/12467729	https://static.inaturalist.org/photos/17989147/medium.jpg?1526346427	Morrow Boulevard, , Colon, PA	9.120483333	-79.69550333	Waterbody		Panama	Phoneutria boliviensis	Phoneutria depilata	209335
12894200	5/28/2018	2018-05-28 14:17:20 UTC	Bogota	989049	https://www.inaturalist.org/observations/12894200	https://static.inaturalist.org/photos/18723798/medium.jpg?1527524006	Tarquí, Huila, Tarquí, Huila, CO	2.20268	-75.98506167	La Plata	Huila	Colombia	Brazilian Wandering Spiders	Phoneutria depilata	209335
13029398	4/10/2018	2018-04-10 15:34:42 UTC	Ekaterinburg	752305	https://www.inaturalist.org/observations/13029398	https://static.inaturalist.org/photos/18961402/medium.jpeg?1527908187	San Francisco, Antioquia, Colombia	5.859425597	-74.86756448	Sonsón	Antioquia	Colombia	Phoneutria boliviensis	Phoneutria depilata	209335
13126481	6/1/2018	2018-06-01 15:55:43 UTC	Central Time (US & Canada)	551595	https://www.inaturalist.org/observations/13126481	https://static.inaturalist.org/photos/19137921/medium.jpg?1528152951	Golfo Dulce Forest Reserve, Golfito, Puntarenas, CR	8.480427412	-83.39741128			Costa Rica	Phoneutria boliviensis	Phoneutria depilata	209335
13271374	6/9/2018	2018-06-09 20:04:28 UTC	Bogota	1016580	https://www.inaturalist.org/observations/13271374	https://static.inaturalist.org/photos/19425689/medium.jpg?1528575299	Pereira, Risaralda, Pereira, Risaralda, CO	4.814483333	-75.82223667	Pereira	Risaralda	Colombia	Phoneutria boliviensis	Phoneutria depilata	209335
13367512	7/29/2013		Bogota	1009163	https://www.inaturalist.org/observations/13367512	https://static.inaturalist.org/photos/19596673/medium.jpeg?1528820899	Arroyohondo, Cali, Yumbo, Valle del Cauca, Colombia	3.496729429	-76.52690567	Yumbo	Valle del Cauca	Colombia	Phoneutria boliviensis	Phoneutria depilata	209335
13453097	5/7/2017	2017-05-07 13:28:20 UTC	Eastern Time (US & Canada)	499113	https://www.inaturalist.org/observations/13453097	https://static.inaturalist.org/photos/19747442/medium.jpg?1529079654	Colón, PA-CL, PA	9.1299	-79.71595			Panama	Phoneutria boliviensis	Phoneutria depilata	209335
14057877	7/1/2018	2018-07-02 01:36:00 UTC	Hawaii	475114	https://www.inaturalist.org/observations/14057877	https://static.inaturalist.org/photos/20803804/medium.jpeg?1530746987	Yondó, Antioquia, Colombia	6.800792665	-74.20646388	Yondó	Antioquia	Colombia	Phoneutria boliviensis	Phoneutria depilata	209335
14084965	6/26/2018		Central America	11308	https://www.inaturalist.org/observations/14084965	https://static.inaturalist.org/photos/20853136/medium.jpg?1530825071	Carate, Provincia de Puntarenas, Costa Rica	8.444881	-83.4630214			Costa Rica	Phoneutria boliviensis	Phoneutria depilata	209335
15082169	6/24/2017	2017-06-25 00:32:00 UTC	Central Time (US & Canada)	1122121	https://www.inaturalist.org/observations/15082169	https://static.inaturalist.org/photos/22523264/medium.jpeg?1533325346	Comunidad Indigena Mayangna Amak, MSB. Reserva de biosfera BOSAWAS	14.23977306	-85.14794139	El Cuá	Jinotega	Nicaragua	Phoneutria boliviensis	Phoneutria depilata	209335
15234407	6/6/2010	2010-06-06 11:47:00 UTC	Central Time (US & Canada)	15796	https://www.inaturalist.org/observations/15234407	https://static.inaturalist.org/photos/22795983/medium.jpg?1533754680	10.97336, -84.33887	10.97336	-84.33887	San Carlos	Río San Juan	Nicaragua	Phoneutria boliviensis	Phoneutria depilata	209335
34128356	4/7/2015		UTC	2268092	https://www.inaturalist.org/observations/34128356	https://static.inaturalist.org/photos/53672278/medium.jpeg?1570649114	Ecuador	0.4547838	-79.0559308			Ecuador	Brazilian Wandering Spiders	Phoneutria depilata	209335
34579920	9/11/2014	2014-09-12 06:56:00 UTC	Hawaii	1545311	https://www.inaturalist.org/observations/34579920	https://static.inaturalist.org/photos/54434858/medium.jpg?1571491159	Reserva Cayapas Mataje, San Lorenzo, Ecuador	1.313496479	-78.83004993			Ecuador	Phoneutria boliviensis	Phoneutria depilata	209335
15950453	8/27/2018	2018-08-27 16:45:56 UTC	Eastern Time (US & Canada)	289083	https://www.inaturalist.org/observations/15950453	https://static.inaturalist.org/photos/23869014/medium.jpg?1535392260	Sibert Avenue, , Colon, PA	9.11660735	-79.70001554			Panama	Phoneutria boliviensis	Phoneutria depilata	209335
16664498	9/16/2018	2018-09-16 16:53:03 UTC	Ekaterinburg	1217501	https://www.inaturalist.org/observations/16664498	https://static.inaturalist.org/photos/25129322/medium.jpeg?1537296104	# 3b, Cra. 3 #60, Cimitarra, Santander, Colombia	6.311073333	-73.947655	Cimitarra	Santander	Colombia	Phoneutria boliviensis	Phoneutria depilata	209335
16924991	6/5/2012	2012-06-05 14:02:00 UTC	Central Time (US & Canada)	15796	https://www.inaturalist.org/observations/16924991	https://static.inaturalist.org/photos/25574940/medium.jpg?1537942076	9.335882, -82.254511	9.335882	-82.254511			Panama	Phoneutria boliviensis	Phoneutria depilata	209335
16995670	3/25/2018	2018-03-25 06:59:07 UTC	Bogota	1082621	https://www.inaturalist.org/observations/16995670	https://static.inaturalist.org/photos/25698590/medium.jpeg?1538146162	Cl. 39 #28-2, Copacabana, Antioquia, Colombia	6.350279808	-75.48703003	Girardota	Antioquia	Colombia	Phoneutria boliviensis	Phoneutria depilata	209335
38602766	2/8/2020	2020-02-09 05:17:00 UTC	Hawaii	1545311	https://www.inaturalist.org/observations/38602766	https://static.inaturalist.org/photos/61360283/medium.jpeg?1581570586	Misahualli, Tena, Napo, Ecuador	-1.033131601	-77.66241036	Tena		Ecuador	Phoneutria boliviensis	Phoneutria boliviensis	209335
38775409	5/30/2014	2014-05-30 12:54:00 UTC	UTC	2219886	https://www.inaturalist.org/observations/38775409	https://static.inaturalist.org/photos/61666463/medium.jpg?1581973447	Shushufindi, Équateur	-0.286434307	-76.59902375			Ecuador	Phoneutria boliviensis	Phoneutria boliviensis	209335
18405614	10/14/2018	2018-10-15 01:51:00 UTC	Mountain Time (US & Canada)	65966	https://www.inaturalist.org/observations/18405614	https://static.inaturalist.org/photos/28132691/medium.jpg?1542261337	Provincia de Puntarenas, Savegre, Costa Rica	9.372506778	-84.00574742			Costa Rica	Phoneutria boliviensis	Phoneutria depilata	209335
18677134	10/20/2018	2018-10-20 17:14:43 UTC	Bogota	784190	https://www.inaturalist.org/observations/18677134	https://static.inaturalist.org/photos/28592630/medium.jpeg?1543343548	Cra. 86 #49DD-115, Medellín, Antioquia, Colombia	6.263818264	-75.60427094	Medellín	Antioquia	Colombia	Phoneutria boliviensis	Phoneutria depilata	209335
40635209	7/18/2019	2019-07-19 03:14:00 UTC	Quito	1366509	https://www.inaturalist.org/observations/40635209	https://static.inaturalist.org/photos/64410799/medium.jpg?1585057172	Pastaza Canton, Ecuador	-1.650124316	-77.92006016			Ecuador	Phoneutria boliviensis	Phoneutria boliviensis	209335
19478501	1/5/2019	2019-01-06 02:12:26 UTC	Central Time (US & Canada)	12125	https://www.inaturalist.org/observations/19478501	https://static.inaturalist.org/photos/29969821/medium.jpg?1546817676	Golfo Dulce Forest Reserve, Golfito, Puntarenas, CR	8.440555	-83.455025			Costa Rica	Phoneutria boliviensis	Phoneutria depilata	209335
19524018	10/11/2018		Bogota	1333204	https://www.inaturalist.org/observations/19524018	https://static.inaturalist.org/photos/30046078/medium.jpg?1546999022	Parque Lineal, #16c- a 16c-, Cl. 45 #2473, Medellín, Antioquia, Colombia	6.23319267	-75.54644298	Medellín	Antioquia	Colombia	Phoneutria boliviensis	Phoneutria depilata	209335
19674483	1/14/2019	2019-01-14 16:07:36 UTC	UTC	1043297	https://www.inaturalist.org/observations/19674483	https://static.inaturalist.org/photos/30303019/medium.jpeg?1547648829	Unnamed Road, Fredonia, Antioquia, Colombia	5.923304532	-75.67635879	Fredonia	Antioquia	Colombia	Phoneutria boliviensis	Phoneutria depilata	209335
19739871	4/14/2004	2004-04-15 01:18:00 UTC	Eastern Time (US & Canada)	777160	https://www.inaturalist.org/observations/19739871	https://static.inaturalist.org/photos/30414266/medium.jpg?1547937645	La Cusinga	9.134576	-83.721132			Costa Rica	Phoneutria boliviensis	Phoneutria depilata	209335
19761550	4/2/2004	2004-04-03 01:42:00 UTC	Eastern Time (US & Canada)	777160	https://www.inaturalist.org/observations/19761550	https://static.inaturalist.org/photos/30450590/medium.jpg?1548012383	Tortuguero	10.535811	-83.511273			Costa Rica	Phoneutria boliviensis	Phoneutria depilata	209335
19834085	11/18/2018		UTC	540340	https://www.inaturalist.org/observations/19834085	https://static.inaturalist.org/photos/30576114/medium.jpg?1548295634	Norteak, Nicaragua	12.70099725	-85.30970627	Matiguás	Matagalpa	Nicaragua	Phoneutria boliviensis	Phoneutria depilata	209335
19846524	1/13/2019	2019-01-13 04:07:08 UTC	Ekaterinburg	800878	https://www.inaturalist.org/observations/19846524	https://static.inaturalist.org/photos/30597843/medium.jpeg?1548359819	Unnamed Road, Palmira, Valle del Cauca, Colombia	3.535000086	-76.46916962	Palmira	Valle del Cauca	Colombia	Phoneutria boliviensis	Phoneutria depilata	209335
40698238	4/25/2019	2019-04-26 01:30:00 UTC	Quito	1366509	https://www.inaturalist.org/observations/40698238	https://static.inaturalist.org/photos/64514685/medium.jpg?1585152319	Pastaza Canton, Ecuador	-1.650124316	-77.92006016			Ecuador	Phoneutria boliviensis	Phoneutria boliviensis	209335
19994829	1/31/2019	2019-01-31 07:07:05 UTC	Eastern Time (US & Canada)	539751	https://www.inaturalist.org/observations/19994829	https://static.inaturalist.org/photos/30860892/medium.jpeg?1548970489	Jadwin Ave, Gamboa, Panama	9.118627886	-79.69838619			Panama	Phoneutria boliviensis	Phoneutria depilata	209335
19999872	8/9/2018		Bogota	1447980	https://www.inaturalist.org/observations/19999872	https://static.inaturalist.org/photos/30869639/medium.jpeg?1548985748	Santander, CO	7.092782368	-73.14975196	Floridablanca	Santander	Colombia	Phoneutria boliviensis	Phoneutria depilata	209335
20079927	2/2/2019	2019-02-03 01:20:00 UTC	Bogota	676614	https://www.inaturalist.org/observations/20079927	https://static.inaturalist.org/photos/31007574/medium.jpg?1549297227	Panamá Oeste, Panamá	8.84467249	-79.94224684	La Chorrera		Panama	Phoneutria boliviensis	Phoneutria depilata	209335
40698262	8/15/2019	2019-08-16 01:32:00 UTC	Quito	1366509	https://www.inaturalist.org/observations/40698262	https://static.inaturalist.org/photos/64514807/medium.jpg?1585152375	Pastaza Canton, Ecuador	-1.650124316	-77.92006016			Ecuador	Phoneutria boliviensis	Phoneutria boliviensis	209335
20189868	1/22/2019	2019-01-23 03:26:59 UTC	Pacific Time (US & Canada)	825766	https://www.inaturalist.org/observations/20189868	https://static.inaturalist.org/photos/31160610/medium.jpg?1549573902	Cerro Kenedy Oriente, Santa Marta (Dist. ESP. ), Magdalena, CO	11.14142783	-74.11608883	Santa Marta (Dist. Esp.)	Magdalena	Colombia	Phoneutria boliviensis	Phoneutria depilata	209335
20748184	2/23/2019	2019-02-24 00:23:30 UTC	Eastern Time (US & Canada)	549805	https://www.inaturalist.org/observations/20748184	https://static.inaturalist.org/photos/31992237/medium.jpg?1551068633	Caribbean Sea, , Colon, PA	9.618061667	-79.60021167			Panama	Phoneutria boliviensis	Phoneutria depilata	209335
20788466	1/30/2018	2018-01-31 01:35:14 UTC	Bogota	1494675	https://www.inaturalist.org/observations/20788466	https://static.inaturalist.org/photos/32060286/medium.jpg?1551217187	Calle 9na, Arraiján, Panamá	8.92676806	-79.64998506	Arraiján		Panama	Phoneutria boliviensis	Phoneutria depilata	209335
20793375	2/26/2019	2019-02-27 00:00:00 UTC	Bogota	1457000	https://www.inaturalist.org/observations/20793375	https://static.inaturalist.org/photos/32069079/medium.jpg?1551231496	62, Cimitarra, Santander, Colombia	6.309331481	-73.94467168	Cimitarra	Santander	Colombia	Phoneutria boliviensis	Phoneutria depilata	209335
20793386	2/26/2019	2019-02-26 13:36:23 UTC	Bogota	1494441	https://www.inaturalist.org/observations/20793386	https://static.inaturalist.org/photos/32069130/medium.jpeg?1551231557	62, Cimitarra, Santander, Colombia	6.309114927	-73.94517845	Cimitarra	Santander	Colombia	Phoneutria boliviensis	Phoneutria depilata	209335
20864787	3/8/2017	2017-03-09 05:07:00 UTC	Central America	1419557	https://www.inaturalist.org/observations/20864787	https://static.inaturalist.org/photos/32190861/medium.jpeg?1551487084	36, Limón Province, Bribri, Costa Rica	9.624133707	-82.83721179			Costa Rica	Phoneutria boliviensis	Phoneutria depilata	209335
20926499	2/27/2015	2015-02-27 03:24:00 UTC	Vienna	477431	https://www.inaturalist.org/observations/20926499	https://static.inaturalist.org/photos/32297969/medium.jpg?1551654792	Provinz Puntarenas, Costa Rica	8.700875386	-83.20261722			Costa Rica	Phoneutria boliviensis	Phoneutria depilata	209335
20943931	2/1/2019	2019-02-02 00:28:33 UTC	Bogota	1448715	https://www.inaturalist.org/observations/20943931	https://static.inaturalist.org/photos/32331206/medium.jpeg?1551712201	Cimitarra, CO-ST, CO	6.36342764	-74.05957751	Cimitarra	Santander	Colombia	Phoneutria boliviensis	Phoneutria depilata	209335
40786621	12/8/2019	2019-12-08 14:25:00 UTC	Quito	741122	https://www.inaturalist.org/observations/40786621	https://static.inaturalist.org/photos/64654863/medium.jpeg?1585264537	Rancho Suamox Puerto Quito, Ecuador	0.112984761	-79.16580193			Ecuador	Phoneutria boliviensis	Phoneutria depilata	209335
21088641	3/9/2019	2019-03-09 19:59:13 UTC	Bogota	652084	https://www.inaturalist.org/observations/21088641	https://static.inaturalist.org/photos/32588639/medium.jpg?1552161843	San Francisco de Sales, San Francisco de Sales, Cundinamarca, CO	4.988305	-74.33757833	La Vega	Cundinamarca	Colombia	Ctenidae	Phoneutria depilata	209335
21187402	2/20/2011	2011-02-20 11:19:00 UTC	Rome	1045889	https://www.inaturalist.org/observations/21187402	https://static.inaturalist.org/photos/32745082/medium.jpeg?1552422868	Provinz Puntarenas, Costa Rica	9.143539401	-83.34992681			Costa Rica	Phoneutria boliviensis	Phoneutria depilata	209335
21224121	3/13/2019		Bogota	1082621	https://www.inaturalist.org/observations/21224121	https://static.inaturalist.org/photos/32808384/medium.jpeg?1552536262	Aranjuez, Medellín, Antioquia, Colombia	6.269783087	-75.56410529	Medellín	Antioquia	Colombia	Phoneutria boliviensis	Phoneutria depilata	209335
21226229	3/13/2019		Bogota	86081	https://www.inaturalist.org/observations/21226229	https://static.inaturalist.org/photos/32811671/medium.jpeg?1552545975	Aranjuez, Medellín, Antioquia, Colombia	6.271547209	-75.56310666	Medellín	Antioquia	Colombia	Phoneutria boliviensis	Phoneutria depilata	209335
41802031	4/9/2020	2020-04-10 00:39:56 UTC	Quito	2046415	https://www.inaturalist.org/observations/41802031	https://static.inaturalist.org/photos/66327505/medium.jpeg?1586482119	Bosque Protector La Perla	-0.014502033	-79.38660923	No Delimitado		Ecuador	Phoneutria boliviensis	Phoneutria depilata	209335
43199855	8/7/2008	2008-08-08 01:46:00 UTC	La Paz	1028190	https://www.inaturalist.org/observations/43199855	https://static.inaturalist.org/photos/68569326/medium.jpeg?1587768944	Pastaza, Ecuador	-2.540759246	-76.85617386			Ecuador	Phoneutria boliviensis	Phoneutria boliviensis	209335
21665856	11/24/2018	2018-11-24 19:35:00 UTC	Hawaii	652455	https://www.inaturalist.org/observations/21665856	https://static.inaturalist.org/photos/33545084/medium.jpg?1553699755	Antioquia, CO	6.245835445	-75.54633311	Medellín	Antioquia	Colombia	Phoneutria boliviensis	Phoneutria depilata	209335
22245984	4/8/2019	2019-04-08 11:42:24 UTC	Bogota	1573606	https://www.inaturalist.org/observations/22245984	https://static.inaturalist.org/photos/34448263/medium.jpeg?1554832383	Cimitarra, CO-ST, CO	6.312750243	-74.05428442	Cimitarra	Santander	Colombia	Phoneutria boliviensis	Phoneutria depilata	209335
22354200	4/9/2019	2019-04-09 13:02:40 UTC	Bogota	1463952	https://www.inaturalist.org/observations/22354200	https://static.inaturalist.org/photos/34622252/medium.jpeg?1555034804	Terminal de Transportes de Cimitarra, Cimitarra, Santander, Colombia	6.313343333	-73.94744333	Cimitarra	Santander	Colombia	Phoneutria boliviensis	Phoneutria depilata	209335
22356501	3/13/2019	2019-03-14 01:21:21 UTC	Pacific Time (US & Canada)	206963	https://www.inaturalist.org/observations/22356501	https://static.inaturalist.org/photos/34625867/medium.jpg?1555038920	Aguirre, Aguirre, Puntarenas, CR	9.434658333	-84.14531667			Costa Rica	Phoneutria boliviensis	Phoneutria depilata	209335
22460175	9/25/2018	2018-09-25 11:36:06 UTC	Bogota	1604596	https://www.inaturalist.org/observations/22460175	https://static.inaturalist.org/photos/34791584/medium.jpg?1555246603	Sabanalarga-Libornia, Guayabal, Liborina, Antioquia, Colombia	6.78085947	-75.82495117	Liborina	Antioquia	Colombia	Phoneutria boliviensis	Phoneutria depilata	209335
23377596	4/27/2019	2019-04-27 07:59:57 UTC	UTC	1661511	https://www.inaturalist.org/observations/23377596	https://static.inaturalist.org/photos/36210534/medium.jpg?1556377072	Osa, Osa, Puntarenas, CR	9.15445	-83.71735333			Costa Rica	Phoneutria boliviensis	Phoneutria depilata	209335
23517128	4/27/2019		Lima	1686709	https://www.inaturalist.org/observations/23517128	https://static.inaturalist.org/photos/36414394/medium.jpeg?1556410721	Cra. 52 #20-63, Medellín, Antioquia, Colombia	6.2233356	-75.5796506	Medellín	Antioquia	Colombia	Phoneutria boliviensis	Phoneutria depilata	209335
23524760	4/27/2019		Bogota	652455	https://www.inaturalist.org/observations/23524760	https://static.inaturalist.org/photos/36424684/medium.jpg?1556412519	Cra. 52 #20-63, Medellín, Antioquia, Colombia	6.2233356	-75.5796506	Medellín	Antioquia	Colombia	Phoneutria boliviensis	Phoneutria depilata	209335
23576313	4/27/2019		Bogota	1082621	https://www.inaturalist.org/observations/23576313	https://static.inaturalist.org/photos/36502383/medium.jpeg?1556428893	Medellín, CO-AN, CO	6.223546936	-75.58038539	Medellín	Antioquia	Colombia	Phoneutria boliviensis	Phoneutria depilata	209335
23680980	4/27/2019		Lima	1520107	https://www.inaturalist.org/observations/23680980	https://static.inaturalist.org/photos/36650335/medium.jpg?1556472396	Cra. 52 #20-63, Medellín, Antioquia, Colombia	6.2233356	-75.5796506	Medellín	Antioquia	Colombia	Phoneutria boliviensis	Phoneutria depilata	209335
24084990	11/23/2017	2017-11-23 20:00:41 UTC	Bogota	1677479	https://www.inaturalist.org/observations/24084990	https://static.inaturalist.org/photos/37247022/medium.jpg?1556585128	Parque Zoológico Santa Fe, Medellín, Antioquia, CO	6.223809365	-75.57991156	Medellín	Antioquia	Colombia	Phoneutria boliviensis	Phoneutria depilata	209335
24344384	4/25/2019	2019-04-26 02:52:26 UTC	Central America	1476689	https://www.inaturalist.org/observations/24344384	https://static.inaturalist.org/photos/37644621/medium.jpeg?1556768917	Osa Peninsula,, Costa Rica	8.403504483	-83.33658043			Costa Rica	Phoneutria boliviensis	Phoneutria depilata	209335
24453230	5/3/2019	2019-05-03 14:13:02 UTC	Bogota	1471497	https://www.inaturalist.org/observations/24453230	https://static.inaturalist.org/photos/37810600/medium.jpeg?1556905535	Cl. 78 #51-127, Medellín, Antioquia, Colombia	6.271666527	-75.56361389	Medellín	Antioquia	Colombia	Phoneutria boliviensis	Phoneutria depilata	209335
24508784	4/30/2019	2019-04-30 08:18:24 UTC	UTC	1661511	https://www.inaturalist.org/observations/24508784	https://static.inaturalist.org/photos/37898301/medium.jpg?1556977803	Osa, Osa, Puntarenas, CR	9.154447167	-83.71737			Costa Rica	Phoneutria boliviensis	Phoneutria depilata	209335
24903887	2/13/2019	2019-02-14 08:46:00 UTC	Hawaii	941185	https://www.inaturalist.org/observations/24903887	https://static.inaturalist.org/photos/38522897/medium.jpeg?1557528588	Colón, Panamá	9.3227804	-80.0017118			Panama	Phoneutria boliviensis	Phoneutria depilata	209335
25021205	2/13/2019	2019-02-13 14:26:29 UTC	Bogota	1731538	https://www.inaturalist.org/observations/25021205	https://static.inaturalist.org/photos/38715169/medium.jpeg?1557694909	Corregimiento de Cristóbal, Panamá	9.248934708	-79.98619493			Panama	Phoneutria boliviensis	Phoneutria depilata	209335
25226883	5/15/2019	2019-05-15 16:22:35 UTC	Bogota	1511395	https://www.inaturalist.org/observations/25226883	https://static.inaturalist.org/photos/39051796/medium.jpeg?1558034265	Cl. 3a, Cimitarra, Santander, Colombia	6.309743333	-73.95016667	Cimitarra	Santander	Colombia	Phoneutria boliviensis	Phoneutria depilata	209335
25229911	10/18/2018		Bogota	1734510	https://www.inaturalist.org/observations/25229911	https://static.inaturalist.org/photos/39056346/medium.jpeg?1558037079	San Vicente de Chucurí, Santander, Colombia	6.833856274	-73.70083258	El Carmen de Chucurí	Santander	Colombia	Phoneutria boliviensis	Phoneutria depilata	209335
44425721	9/19/2016	2016-09-20 03:55:00 UTC	Quito	613619	https://www.inaturalist.org/observations/44425721	https://static.inaturalist.org/photos/70436980/medium.jpeg?1588292409	Tena, Ecuador	-0.97752728	-77.85722935	Tena		Ecuador	Phoneutria boliviensis	Phoneutria boliviensis	209335
25392975	3/23/2019	2019-03-23 01:58:58 UTC	Amsterdam	1350722	https://www.inaturalist.org/observations/25392975	https://static.inaturalist.org/photos/39321311/medium.jpg?1558287537	Carrera 136 65-100–65-2, Medellín, Antioquia, CO	6.281141667	-75.63983	Medellín	Antioquia	Colombia	Phoneutria boliviensis	Phoneutria depilata	209335
25461524	5/20/2019	2019-05-20 13:56:03 UTC	UTC	1661511	https://www.inaturalist.org/observations/25461524	https://static.inaturalist.org/photos/39438033/medium.jpg?1558382255	Osa, Osa, Puntarenas, CR	9.154243874	-83.71750918			Costa Rica	Phoneutria boliviensis	Phoneutria depilata	209335
48123114	2/11/2020	2020-02-11 19:35:14 UTC	Paris	2957874	https://www.inaturalist.org/observations/48123114	https://static.inaturalist.org/photos/76342318/medium.jpg?1591022638	Finca Heimatlos Eco Lodge & Farm	-1.621068	-77.838878			Ecuador	Phoneutria boliviensis	Phoneutria boliviensis	209335
25650071	11/22/2018		Bogota	1734510	https://www.inaturalist.org/observations/25650071	https://static.inaturalist.org/photos/39752892/medium.jpeg?1558659267	San Vicente de Chucurí, Santander, Colombia	6.81398821	-73.68903881	El Carmen de Chucurí	Santander	Colombia	Phoneutria boliviensis	Phoneutria depilata	209335
25922944	5/27/2019	2019-05-27 15:04:00 UTC	Bogota	1452368	https://www.inaturalist.org/observations/25922944	https://static.inaturalist.org/photos/40207161/medium.jpg?1559012696	Cimitarra, Santander, Colombia	6.311561395	-73.94774708	Cimitarra	Santander	Colombia	Phoneutria boliviensis	Phoneutria depilata	209335
26115321	5/31/2019	2019-05-31 07:27:24 UTC	UTC	1469325	https://www.inaturalist.org/observations/26115321	https://static.inaturalist.org/photos/40521936/medium.jpg?1559313012	Golfito, Golfito, Puntarenas, CR	8.404358333	-83.336105			Costa Rica	Phoneutria boliviensis	Phoneutria depilata	209335
26217915	6/1/2019	2019-06-02 00:38:18 UTC	Bogota	1605861	https://www.inaturalist.org/observations/26217915	https://static.inaturalist.org/photos/40691645/medium.jpg?1559436040	Montelíbano, CO-CO, CO	7.941323018	-75.38336877	Montelíbano	Córdoba	Colombia	Phoneutria boliviensis	Phoneutria depilata	209335
26309573	6/3/2019	2019-06-03 17:50:39 UTC	Bogota	1815313	https://www.inaturalist.org/observations/26309573	https://static.inaturalist.org/photos/40844784/medium.jpg?1559541049	Cativá, Panamá	9.332599821	-79.83958304			Panama	Phoneutria boliviensis	Phoneutria depilata	209335
26366116	5/31/2019	2019-05-31 21:33:48 UTC	Bogota	1453606	https://www.inaturalist.org/observations/26366116	https://static.inaturalist.org/photos/40936104/medium.jpeg?1559614249	Terminal de Transportes de Cimitarra, Cimitarra, Santander, Colombia	6.314088333	-73.946695	Cimitarra	Santander	Colombia		Phoneutria depilata	209335
26401855	5/22/2019	2019-05-22 13:05:20 UTC	Bogota	1491169	https://www.inaturalist.org/observations/26401855	https://static.inaturalist.org/photos/40995096/medium.jpeg?1559677538	Puerto Araujo-Cimitarra, Cimitarra, Santander, Colombia	6.32438232	-73.94840957	Cimitarra	Santander	Colombia	Phoneutria boliviensis	Phoneutria depilata	209335
26628703	6/8/2019	2019-06-08 15:59:19 UTC	Bogota	1454983	https://www.inaturalist.org/observations/26628703	https://static.inaturalist.org/photos/41359870/medium.jpeg?1560025143	Cimitarra, Santander, Colombia	6.298180971	-73.9524065	Cimitarra	Santander	Colombia	Phoneutria boliviensis	Phoneutria depilata	209335
26857778	6/11/2019	2019-06-12 01:07:21 UTC	Eastern Time (US & Canada)	372233	https://www.inaturalist.org/observations/26857778	https://static.inaturalist.org/photos/41729982/medium.jpg?1560345728	Colon, , Colon, PA	9.119175	-79.70400333			Panama	Phoneutria boliviensis	Phoneutria depilata	209335
27355586	6/20/2019	2019-06-20 09:32:00 UTC	UTC	1454941	https://www.inaturalist.org/observations/27355586	https://static.inaturalist.org/photos/42553644/medium.jpg?1561077185	Simacota, Santander, Colombia	6.542916844	-73.71906001	Simacota	Santander	Colombia	Phoneutria boliviensis	Phoneutria depilata	209335
27474326	5/22/2019	2019-05-22 15:47:08 UTC	Bogota	1489062	https://www.inaturalist.org/observations/27474326	https://static.inaturalist.org/photos/42751130/medium.jpeg?1561251517	Cimitarra, CO-ST, CO	6.330523333	-73.94904833	Cimitarra	Santander	Colombia	Phoneutria boliviensis	Phoneutria depilata	209335
27671793	6/23/2019	2019-06-23 13:27:49 UTC	Lima	1234439	https://www.inaturalist.org/observations/27671793	https://static.inaturalist.org/photos/43078138/medium.jpeg?1561514718	Santiago, Panamá	7.767320156	-80.98755646			Panama	Phoneutria boliviensis	Phoneutria depilata	209335
27788766	6/27/2019	2019-06-28 00:35:57 UTC	Eastern Time (US & Canada)	372233	https://www.inaturalist.org/observations/27788766	https://static.inaturalist.org/photos/43273776/medium.jpg?1561685946	Gatun Lake, , Panamá, PA	9.164772167	-79.83683833	La Chorrera		Panama	Phoneutria boliviensis	Phoneutria depilata	209335
49081788	7/21/2018		UTC	1466733	https://www.inaturalist.org/observations/49081788	https://static.inaturalist.org/photos/77906260/medium.jpg?1591750210	Aguarico, Orellana, Ecuador	-0.837921143	-76.3132022			Ecuador	Phoneutria boliviensis	Phoneutria boliviensis	209335
28457679	7/8/2019	2019-07-08 13:41:03 UTC	Eastern Time (US & Canada)	505269	https://www.inaturalist.org/observations/28457679	https://static.inaturalist.org/photos/44362733/medium.jpg?1562619483	Panamá, , Panamá, PA	9.106525378	-79.85545645	La Chorrera		Panama	Phoneutria boliviensis	Phoneutria depilata	209335
28489929	7/8/2019	2019-07-08 19:36:18 UTC	UTC	1482516	https://www.inaturalist.org/observations/28489929	https://static.inaturalist.org/photos/44415860/medium.jpeg?1562671059	Puntarenas Province, Costa Rica	8.562773705	-83.33367157			Costa Rica	Phoneutria boliviensis	Phoneutria depilata	209335
28931408	7/16/2019	2019-07-16 06:56:41 UTC	UTC	1720349	https://www.inaturalist.org/observations/28931408	https://static.inaturalist.org/photos/45125868/medium.jpg?1563281977	Aguirre, Aguirre, Puntarenas, CR	9.321212383	-83.96093669			Costa Rica	Phoneutria boliviensis	Phoneutria depilata	209335
28959754	4/11/2019	2019-04-11 16:08:51 UTC	Bogota	1996341	https://www.inaturalist.org/observations/28959754	https://static.inaturalist.org/photos/45170947/medium.jpeg?1563310782	San Diego, Girardota, Antioquia, Colombia	6.389091264	-75.42942658	Barbosa	Antioquia	Colombia	Phoneutria boliviensis	Phoneutria depilata	209335
50007872	6/16/2020	2020-06-17 00:38:49 UTC	Bogota	1028190	https://www.inaturalist.org/observations/50007872	https://static.inaturalist.org/photos/79402648/medium.jpeg?1592445352	San Jacinto del Bua, Ecuador	-0.1487555	-79.3245557	Santo Domingo de los Colorados		Ecuador	Phoneutria boliviensis	Phoneutria depilata	209335
29288207	7/21/2019	2019-07-22 01:35:42 UTC	Arizona	8352	https://www.inaturalist.org/observations/29288207	https://static.inaturalist.org/photos/45702012/medium.jpg?1563757844	Garabito, Garabito, Puntarenas, CR	9.75588	-84.61015333			Costa Rica	Phoneutria boliviensis	Phoneutria depilata	209335
29477265	7/24/2019	2019-07-24 17:08:41 UTC	UTC	1452103	https://www.inaturalist.org/observations/29477265	https://static.inaturalist.org/photos/46004942/medium.jpg?1564010972	Cimitarra, CO-ST, CO	6.31111	-73.95650667	Cimitarra	Santander	Colombia	Phoneutria boliviensis	Phoneutria depilata	209335
29740383	7/24/2019	2019-07-24 16:53:17 UTC	Bogota	1568618	https://www.inaturalist.org/observations/29740383	https://static.inaturalist.org/photos/46430216/medium.jpeg?1564349168	Puerto Araujo-Cimitarra, Cimitarra, Santander, Colombia	6.3243737	-73.9486831	Cimitarra	Santander	Colombia	Phoneutria boliviensis	Phoneutria depilata	209335
1801363	6/28/2015		Pacific Time (US & Canada)	91922	http://www.inaturalist.org/observations/1801363	https://static.inaturalist.org/photos/2181683/medium.jpg?1437854212	Cayman Lodge, Peru	-12.801757	-69.290771			Peru	Ctenidae	Phoneutria boliviensis	209335
29816180	7/29/2019		UTC	2032380	https://www.inaturalist.org/observations/29816180	https://static.inaturalist.org/photos/46552763/medium.jpeg?1564438960	Osa	9.093157999	-83.64567623			Costa Rica	Phoneutria boliviensis	Phoneutria depilata	209335
29816410	7/29/2019		UTC	2032380	https://www.inaturalist.org/observations/29816410	https://static.inaturalist.org/photos/46553129/medium.jpeg?1564439218	Osa, CR-PU, CR	9.09315763	-83.64567629			Costa Rica	Phoneutria boliviensis	Phoneutria depilata	209335
1802420	6/29/2015		Pacific Time (US & Canada)	91922	http://www.inaturalist.org/observations/1802420	https://static.inaturalist.org/photos/2183494/medium.jpg?1437873343	Tambopata, Peru	-12.82787	-69.277039			Peru	Phoneutria boliviensis	Phoneutria boliviensis	209335
30684305	8/12/2019		UTC	1481024	https://www.inaturalist.org/observations/30684305	https://static.inaturalist.org/photos/47949502/medium.jpeg?1565618390	San Agustin San José Province, Pérez Zeledón Costa Rica	9.258958	-83.687149			Costa Rica	Phoneutria boliviensis	Phoneutria depilata	209335
31179050	8/20/2019	2019-08-20 11:55:49 UTC	America/New_York	639812	https://www.inaturalist.org/observations/31179050	https://static.inaturalist.org/photos/48772323/medium.jpeg?1566312963	Barichara, Santander, Kolumbien	6.587019444	-73.21983337	Barichara	Santander	Colombia	Phoneutria boliviensis	Phoneutria depilata	209335
31209083	8/20/2019	2019-08-20 13:43:59 UTC	Eastern Time (US & Canada)	505269	https://www.inaturalist.org/observations/31209083	https://static.inaturalist.org/photos/48823825/medium.jpg?1566348881	Panamá, PA	9.10624007	-79.85437001	La Chorrera		Panama	Phoneutria boliviensis	Phoneutria depilata	209335
31356518	7/24/2019	2019-07-24 15:51:55 UTC	America/New_York	1491169	https://www.inaturalist.org/observations/31356518	https://static.inaturalist.org/photos/49069166/medium.jpeg?1566582542	Cl. 3a, Cimitarra, Santander, Colombia	6.30928045	-73.95048113	Cimitarra	Santander	Colombia	Phoneutria boliviensis	Phoneutria depilata	209335
31593559	8/26/2019	2019-08-27 03:48:00 UTC	Eastern Time (US & Canada)	505269	https://www.inaturalist.org/observations/31593559	https://static.inaturalist.org/photos/49462025/medium.jpg?1566881533	Gatun Lake, Panamá, PA	9.165386567	-79.83693134	La Chorrera		Panama	Phoneutria boliviensis	Phoneutria depilata	209335
2681938	12/30/2015	2015-12-30 16:20:00 UTC	Pacific Time (US & Canada)	7757	http://www.inaturalist.org/observations/2681938	https://static.inaturalist.org/photos/3014395/medium.jpg?1455481293	-13.0974525, -69.59731579999999	-13.097452	-69.597316			Peru	Phoneutria boliviensis	Phoneutria boliviensis	209335
5719787	4/9/2017	2017-04-10 01:17:51 UTC	Central Time (US & Canada)	9294	https://www.inaturalist.org/observations/5719787	https://static.inaturalist.org/photos/7092982/medium.jpg?1492267885	puerto maldonado, peru	-12.597622	-69.218389			Peru	Phoneutria boliviensis	Phoneutria boliviensis	209335
31951696	9/1/2019	2019-09-01 12:36:16 UTC	UTC	2202126	https://www.inaturalist.org/observations/31951696	https://static.inaturalist.org/photos/50061594/medium.jpeg?1567378807	Armenia, Quindío, Colombia	4.504563332	-75.71370697	Armenia	Quindío	Colombia	Phoneutria boliviensis	Phoneutria depilata	209335
32239594	2/12/2006	2006-02-12 14:50:00 UTC	Bogota	501151	https://www.inaturalist.org/observations/32239594	https://static.inaturalist.org/photos/50548115/medium.jpeg?1567808322	Ibagué, Tolima, Colombia	4.444676	-75.242438	Ibagué	Tolima	Colombia	Phoneutria boliviensis	Phoneutria depilata	209335
32322668	9/7/2019	2019-09-08 00:59:30 UTC	Bogota	1378	https://www.inaturalist.org/observations/32322668	https://static.inaturalist.org/photos/50685112/medium.jpg?1567916026	Armero, Armero, Tolima, CO	5.000291667	-74.90913333	Armero	Tolima	Colombia	Phoneutria boliviensis	Phoneutria depilata	209335
32422206	8/21/2019	2019-08-21 21:00:57 UTC	Africa/Johannesburg	2040436	https://www.inaturalist.org/observations/32422206	https://static.inaturalist.org/photos/50849875/medium.jpg?1568051112	North Pacific Ocean, Golfito, CR	8.386711667	-83.27982167			Costa Rica	Phoneutria boliviensis	Phoneutria depilata	209335
32579785	5/22/2019	2019-05-22 10:49:22 UTC	UTC	1453101	https://www.inaturalist.org/observations/32579785	https://static.inaturalist.org/photos/51113456/medium.jpeg?1568290997	Cimitarra, CO-ST, CO	6.283165813	-73.98345172	Cimitarra	Santander	Colombia	Phoneutria boliviensis	Phoneutria depilata	209335
6754442	6/3/2017	2017-06-04 01:26:00 UTC	Eastern Time (US & Canada)	1310	https://www.inaturalist.org/observations/6754442	https://static.inaturalist.org/photos/8581678/medium.jpeg?1498146172	Loreto Province, Peru	-4.719375	-74.357094			Peru	Phoneutria boliviensis	Phoneutria boliviensis	209335
32593658	10/11/2016	2016-10-11 06:12:00 UTC	Paris	2220426	https://www.inaturalist.org/observations/32593658	https://static.inaturalist.org/photos/51132280/medium.jpeg?1568305049	La Chorrera District, Panama	9.13743089	-79.8339428	La Chorrera		Panama	Phoneutria boliviensis	Phoneutria depilata	209335
32593662	10/11/2016	2016-10-11 07:50:00 UTC	Paris	2220426	https://www.inaturalist.org/observations/32593662	https://static.inaturalist.org/photos/51132335/medium.jpeg?1568305083	La Chorrera District, Panama	9.13743089	-79.8339428	La Chorrera		Panama	Phoneutria boliviensis	Phoneutria depilata	209335
32729496	9/11/2019	2019-09-11 16:00:53 UTC	Bogota	1497707	https://www.inaturalist.org/observations/32729496	https://static.inaturalist.org/photos/51352706/medium.jpeg?1568499728	Arusa Abajo, Pinogana, Darien	9.0470883	-79.4194415			Panama	Phoneutria boliviensis	Phoneutria depilata	209335
33239697	9/22/2019	2019-09-22 18:55:08 UTC	UTC	2231479	https://www.inaturalist.org/observations/33239697	https://static.inaturalist.org/photos/52192563/medium.jpg?1569208518	Osa, Puntarenas, CR	9.220941999	-83.82329776			Costa Rica	Phoneutria boliviensis	Phoneutria depilata	209335
33292736	9/22/2019	2019-09-22 20:08:00 UTC	UTC	1551380	https://www.inaturalist.org/observations/33292736	https://static.inaturalist.org/photos/52280523/medium.jpeg?1569290557	Bahía Drake, Provincia de Puntarenas, Costa Rica	8.712930344	-83.62993682			Costa Rica	Phoneutria boliviensis	Phoneutria depilata	209335
7535655	8/16/2017	2017-08-17 01:16:00 UTC	Eastern Time (US & Canada)	425533	https://www.inaturalist.org/observations/7535655	https://static.inaturalist.org/photos/9829894/medium.jpeg?1503009573	Maynas Province, Peru	-4.393800333	-73.25281583			Peru	Phoneutria boliviensis	Phoneutria boliviensis	209335
33575875	9/28/2019	2019-09-29 05:40:41 UTC	Pacific Time (US & Canada)	1056965	https://www.inaturalist.org/observations/33575875	https://static.inaturalist.org/photos/52745154/medium.jpg?1569735754	San Carlos, Río San Juan, NI	11.0639199	-85.10903037	San Carlos	Río San Juan	Nicaragua	Phoneutria boliviensis	Phoneutria depilata	209335
33770288	10/2/2019	2019-10-02 15:09:15 UTC	UTC	2271769	https://www.inaturalist.org/observations/33770288	https://static.inaturalist.org/photos/53073685/medium.jpg?1570050709	Golfito, Puntarenas, CR	8.403916606	-83.33651581			Costa Rica	Phoneutria boliviensis	Phoneutria depilata	209335
33770855	7/12/2015	2015-07-13 03:21:00 UTC	Pacific Time (US & Canada)	4735	https://www.inaturalist.org/observations/33770855	https://static.inaturalist.org/photos/53071118/medium.jpeg?1570048409	Refugio Bartola, Rio San Juan, Nicaragua	10.97590483	-84.33744005	San Carlos	Río San Juan	Nicaragua	Phoneutria boliviensis	Phoneutria depilata	209335
33970129	10/6/2019	2019-10-06 18:43:38 UTC	Eastern Time (US & Canada)	1169722	https://www.inaturalist.org/observations/33970129	https://static.inaturalist.org/photos/53409536/medium.jpeg?1570391197	Colón, PA-CL, PA	9.363863333	-79.8447			Panama	Phoneutria boliviensis	Phoneutria depilata	209335
34121138	10/9/2019	2019-10-09 10:51:36 UTC	UTC	1510665	https://www.inaturalist.org/observations/34121138	https://static.inaturalist.org/photos/53660640/medium.jpeg?1570640354	El Banbú, Provincia de Puntarenas, Costa Rica	8.535730489	-83.31897944			Costa Rica	Phoneutria boliviensis	Phoneutria depilata	209335
9142459	10/28/2014	2014-10-28 19:37:00 UTC	Paris	157093	https://www.inaturalist.org/observations/9142459	https://static.inaturalist.org/photos/12359066/medium.jpg?1513149005	Tambopata, Madre de Dios, Peru	-12.89272333	-69.36127167			Peru	Phoneutria boliviensis	Phoneutria boliviensis	209335
34193852	10/6/2019	2019-10-07 01:49:48 UTC	Bogota	1680097	https://www.inaturalist.org/observations/34193852	https://static.inaturalist.org/photos/53785198/medium.jpg?1570772153	Caucasia, Antioquia, CO	8.081599985	-75.15276758	Ayapel	Córdoba	Colombia	Phoneutria boliviensis	Phoneutria depilata	209335
9186111	12/27/2016	2016-12-28 01:37:00 UTC	Lima	29409	https://www.inaturalist.org/observations/9186111	https://static.inaturalist.org/photos/12431529/medium.jpg?1513558245	Las Piedras Amazon Center, Madre de Dios, Peru	-12.072303	-69.497441			Peru	Phoneutria	Phoneutria boliviensis	209335
34515141	10/17/2019	2019-10-17 22:25:19 UTC	Bogota	1462738	https://www.inaturalist.org/observations/34515141	https://static.inaturalist.org/photos/54329519/medium.jpg?1571351188	Cimitarra, Santander, Colombia	6.313487505	-73.95297989	Cimitarra	Santander	Colombia		Phoneutria depilata	209335
34522066	10/17/2019	2019-10-18 02:07:14 UTC	Bogota	1462738	https://www.inaturalist.org/observations/34522066	https://static.inaturalist.org/photos/54341770/medium.jpg?1571364456	Cimitarra, Santander, Colombia	6.313701937	-73.95287523	Cimitarra	Santander	Colombia	Phoneutria boliviensis	Phoneutria depilata	209335
9256143	11/5/2014	2014-11-05 20:53:00 UTC	Paris	157093	https://www.inaturalist.org/observations/9256143.	https://static.inaturalist.org/photos/12534468/medium.jpg?1514186358	Tambopata, Madre de Dios, Peru	-12.85545667	-69.36702833			Peru	Phoneutria boliviensis	Phoneutria boliviensis	209335
34662139	10/18/2019	2019-10-19 02:00:57 UTC	Quito	1310490	https://www.inaturalist.org/observations/34662139	https://static.inaturalist.org/photos/54577250/medium.jpeg?1571614224	Antón, Anton, Panama	8.606769402	-80.17741364			Panama	Phoneutria boliviensis	Phoneutria depilata	209335
35313792	11/4/2019	2019-11-04 15:06:05 UTC	America/New_York	1499305	https://www.inaturalist.org/observations/35313792	https://static.inaturalist.org/photos/55674008/medium.jpeg?1572925148	Ocamonte, Santander, Colombia	6.39138794	-73.14312744	Valle de San José	Santander	Colombia	Phoneutria boliviensis	Phoneutria depilata	209335
35428544	11/7/2019	2019-11-08 00:06:06 UTC	Eastern Time (US & Canada)	1557546	https://www.inaturalist.org/observations/35428544	https://static.inaturalist.org/photos/55864235/medium.jpeg?1573172583	Colón, PA-CL, PA	9.12740349	-79.69467588	Waterbody		Panama	Phoneutria boliviensis	Phoneutria depilata	209335
35497344	10/15/2019	2019-10-15 16:58:00 UTC	Mexico City	16744	https://www.inaturalist.org/observations/35497344	https://static.inaturalist.org/photos/55976758/medium.jpg?1573326060	Minca, Santa Marta, Magdalena, Colombia	11.14247036	-74.11629486	Santa Marta (Dist. Esp.)	Magdalena	Colombia	Phoneutria boliviensis	Phoneutria depilata	209335
35531148	11/9/2019	2019-11-09 18:30:43 UTC	UTC	2430005	https://www.inaturalist.org/observations/35531148	https://static.inaturalist.org/photos/56035859/medium.jpeg?1573401005	Puntarenas Province, Costa Rica	8.377955437	-83.29349518			Costa Rica	Phoneutria boliviensis	Phoneutria depilata	209335
35558147	11/10/2019	2019-11-10 11:07:00 UTC	Bogota	1467567	https://www.inaturalist.org/observations/35558147	https://static.inaturalist.org/photos/56080480/medium.jpg?1573441660	Cimitarra, Santander, Colombia	6.325679242	-73.95556781	Cimitarra	Santander	Colombia	Phoneutria boliviensis	Phoneutria depilata	209335
35620494	11/9/2019	2019-11-10 02:14:00 UTC	Lima	2429156	https://www.inaturalist.org/observations/35620494	https://static.inaturalist.org/photos/56184954/medium.jpeg?1573591317	Cd Bolívar, Antioquia, Colombia	5.800966526	-76.03012865	Bolívar	Antioquia	Colombia	Phoneutria boliviensis	Phoneutria depilata	209335
35643878	8/27/2019	2019-08-27 05:02:00 UTC	Paris	2285547	https://www.inaturalist.org/observations/35643878	https://static.inaturalist.org/photos/56226136/medium.jpg?1573661410	Km 56.6 via Riohacha, Santa Marta, Magdalena, Colombie	11.2321081	-73.7016035	Santa Marta (Dist. Esp.)	Magdalena	Colombia	Phoneutria boliviensis	Phoneutria depilata	209335
35757140	10/24/2019	2019-10-24 20:33:10 UTC	UTC	2438678	https://www.inaturalist.org/observations/35757140	https://static.inaturalist.org/photos/56421559/medium.jpg?1573948481	San Carlos, Alajuela, CR	10.71678002	-84.16026458			Costa Rica	Phoneutria boliviensis	Phoneutria depilata	209335
35767661	11/16/2019	2019-11-17 01:52:17 UTC	Eastern Time (US & Canada)	1557546	https://www.inaturalist.org/observations/35767661	https://static.inaturalist.org/photos/56440289/medium.jpeg?1573975472	Panamá, PA-PN, PA	9.083729005	-79.67263129			Panama	Phoneutria boliviensis	Phoneutria depilata	209335
35857967	11/19/2019	2019-11-19 17:08:05 UTC	Eastern Time (US & Canada)	285621	https://www.inaturalist.org/observations/35857967	https://static.inaturalist.org/photos/56597089/medium.jpg?1574190340	Bocas Del Toro, PA	9.228936871	-82.12922752			Panama	Phoneutria boliviensis	Phoneutria depilata	209335
9256156	11/5/2014	2014-11-05 19:44:00 UTC	Paris	157093	https://www.inaturalist.org/observations/9256156	https://static.inaturalist.org/photos/12534487/medium.jpg?1514186413	Tambopata, Madre de Dios, Peru	-12.85545667	-69.36702833			Peru	Phoneutria boliviensis	Phoneutria boliviensis	209335
36158825	11/28/2019	2019-11-28 17:12:23 UTC	Hawaii	2162192	https://www.inaturalist.org/observations/36158825	https://static.inaturalist.org/photos/57124262/medium.jpeg?1574948037	Golfito, CR-PU, CR	8.411952972	-83.34887695			Costa Rica	Phoneutria boliviensis	Phoneutria depilata	209335
36533961	12/1/2019	2019-12-01 17:40:30 UTC	UTC	2372354	https://www.inaturalist.org/observations/36533961	https://static.inaturalist.org/photos/57763871/medium.jpg?1575997965	Talamanca, Limon, CR	9.62257167	-82.71495			Costa Rica	Phoneutria boliviensis	Phoneutria depilata	209335
36790544	12/19/2019	2019-12-20 02:20:23 UTC	Eastern Time (US & Canada)	2475959	https://www.inaturalist.org/observations/36790544	https://static.inaturalist.org/photos/58213888/medium.jpeg?1576810237	Barrio Balboa, Panamá	8.883827807	-79.79118828	La Chorrera		Panama	Phoneutria boliviensis	Phoneutria depilata	209335
37029710	6/23/2019	2019-06-23 13:27:53 UTC	Lima	1234439	https://www.inaturalist.org/observations/37029710	https://static.inaturalist.org/photos/58634604/medium.jpeg?1577543839	Santiago District, Panama	7.767320156	-80.98755646			Panama	Phoneutria boliviensis	Phoneutria depilata	209335
9267157	12/27/2016	2016-12-28 04:45:00 UTC	Lima	29409	https://www.inaturalist.org/observations/9267157	https://static.inaturalist.org/photos/12554271/medium.jpg?1514319227	Las Piedras Amazon Center, Madre de Dios, Peru	-12.069995	-69.49375			Peru	Ctenidae	Phoneutria boliviensis	209335
37313097	2/1/2015		Central Time (US & Canada)	53500	https://www.inaturalist.org/observations/37313097	https://static.inaturalist.org/photos/59129055/medium.jpeg?1578258703	Osa	8.661525	-83.71293333			Costa Rica	Phoneutria boliviensis	Phoneutria depilata	209335
37352841	7/13/2015	2015-07-13 07:21:00 UTC	Central America	1276276	https://www.inaturalist.org/observations/37352841	https://static.inaturalist.org/photos/59198429/medium.jpeg?1578352384	Osa, CR-PU, CR	8.691085697	-83.67853176			Costa Rica	Phoneutria boliviensis	Phoneutria depilata	209335
37398115	12/29/2019	2019-12-29 19:59:39 UTC	UTC	2116504	https://www.inaturalist.org/observations/37398115	https://static.inaturalist.org/photos/59280228/medium.jpg?1578492798	Calle La Unión, Osa, Puntarenas, CR	9.16307783	-83.71327167			Costa Rica	Phoneutria boliviensis	Phoneutria depilata	209335
9463251	7/14/2014	2014-07-14 21:25:00 UTC	Atlantic Time (Canada)	430634	https://www.inaturalist.org/observations/9463251	https://static.inaturalist.org/photos/12874134/medium.jpg?1515885947	Maynas, PE-LO, PE	-3.775307358	-73.35205394			Peru	Phoneutria boliviensis	Phoneutria boliviensis	209335
37698319	12/23/2019	2019-12-24 05:23:00 UTC	Pacific Time (US & Canada)	34038	https://www.inaturalist.org/observations/37698319	https://static.inaturalist.org/photos/59815140/medium.jpg?1579314476	Nandayure, Guanacaste, Costa Rica	9.849277778	-85.38034722			Costa Rica	Phoneutria boliviensis	Phoneutria depilata	209335
37759973	1/6/2020	2020-01-07 02:42:40 UTC	Eastern Time (US & Canada)	545680	https://www.inaturalist.org/observations/37759973	https://static.inaturalist.org/photos/59925414/medium.jpg?1579474086	Golfito, Puntarenas, CR	8.47067	-83.27632167			Costa Rica	Phoneutria boliviensis	Phoneutria depilata	209335
38025351	7/21/2013	2013-07-22 05:07:00 UTC	Hawaii	777230	https://www.inaturalist.org/observations/38025351	https://static.inaturalist.org/photos/60373917/medium.jpeg?1580132010	Rio San Juan, Nicaragua	10.97448225	-84.33855651	San Carlos	Río San Juan	Nicaragua	Phoneutria boliviensis	Phoneutria depilata	209335
38025359	7/23/2013	2013-07-24 06:59:00 UTC	Hawaii	777230	https://www.inaturalist.org/observations/38025359	https://static.inaturalist.org/photos/60374125/medium.jpeg?1580132363	Rio San Juan, Nicaragua	10.97449278	-84.33855651	San Carlos	Río San Juan	Nicaragua	Phoneutria boliviensis	Phoneutria depilata	209335
38025987	1/26/2020	2020-01-26 20:59:53 UTC	UTC	492019	https://www.inaturalist.org/observations/38025987	https://static.inaturalist.org/photos/60428908/medium.jpg?1580215094	Golfito, Puntarenas, CR	8.66103838	-83.14018051			Costa Rica	Phoneutria boliviensis	Phoneutria depilata	209335
38060967	6/9/2011	2011-06-10 07:47:00 UTC	Hawaii	777230	https://www.inaturalist.org/observations/38060967	https://static.inaturalist.org/photos/60435614/medium.jpeg?1580226643	Jinotega, Nicaragua	13.13432886	-85.90239982	Jinotega	Jinotega	Nicaragua	Phoneutria boliviensis	Phoneutria depilata	209335
38062604	6/9/2011	2011-06-10 06:32:00 UTC	Hawaii	777230	https://www.inaturalist.org/observations/38062604	https://static.inaturalist.org/photos/60438582/medium.jpeg?1580230789	South Caribbean Coast Autonomous Region, Nicaragua	12.53354998	-83.62181158	Laguna de Perlas	Atlántico Sur	Nicaragua	Phoneutria boliviensis	Phoneutria depilata	209335
38064032	7/22/2013	2013-07-22 17:16:00 UTC	Hawaii	777230	https://www.inaturalist.org/observations/38064032	https://static.inaturalist.org/photos/60441058/medium.jpeg?1580234416	Rio San Juan, Nicaragua	10.98381812	-84.34289599	San Carlos	Río San Juan	Nicaragua	Phoneutria boliviensis	Phoneutria depilata	209335
38064036	7/22/2013	2013-07-22 17:01:00 UTC	Hawaii	777230	https://www.inaturalist.org/observations/38064036	https://static.inaturalist.org/photos/60441078/medium.jpeg?1580234443	Rio San Juan, Nicaragua	10.98370754	-84.34272969	San Carlos	Río San Juan	Nicaragua	Phoneutria boliviensis	Phoneutria depilata	209335
38064040	7/23/2013	2013-07-24 06:59:00 UTC	Hawaii	777230	https://www.inaturalist.org/observations/38064040	https://static.inaturalist.org/photos/60441089/medium.jpeg?1580234464	Rio San Juan, Nicaragua	10.98347521	-84.3427272	San Carlos	Río San Juan	Nicaragua	Phoneutria boliviensis	Phoneutria depilata	209335
38072751	1/25/2020	2020-01-26 03:24:37 UTC	Pacific Time (US & Canada)	757423	https://www.inaturalist.org/observations/38072751	https://static.inaturalist.org/photos/60456460/medium.jpg?1580253550	Osa, CR-PU, CR	9.085513833	-83.66464167			Costa Rica	Phoneutria boliviensis	Phoneutria depilata	209335
38124796	1/30/2020	2020-01-30 17:22:22 UTC	Eastern Time (US & Canada)	372233	https://www.inaturalist.org/observations/38124796	https://static.inaturalist.org/photos/60548781/medium.jpg?1580411811	Gatun Lake, Panamá, PA	9.16071117	-79.843545	La Chorrera		Panama	Phoneutria boliviensis	Phoneutria depilata	209335
38523564	10/21/2019	2019-10-22 00:39:00 UTC	Bogota	7811	https://www.inaturalist.org/observations/38523564	https://static.inaturalist.org/photos/61237994/medium.jpg?1581383748	Colombia	4.570868	-74.297333	Soacha	Cundinamarca	Colombia	Phoneutria boliviensis	Phoneutria depilata	209335
38574930	2/7/2020	2020-02-07 19:52:28 UTC	UTC	1775957	https://www.inaturalist.org/observations/38574930	https://static.inaturalist.org/photos/61326208/medium.jpg?1581529771	Golfito, CR-PU, CR	8.607460495	-83.44443606			Costa Rica	Phoneutria boliviensis	Phoneutria depilata	209335
15334284	6/12/2007	2007-06-12 12:48:00 UTC	Central Time (US & Canada)	990991	https://www.inaturalist.org/observations/15334284	https://static.inaturalist.org/photos/22966495/medium.jpeg?1534031743	Sandia, PE-PU, PE	-14.01254717	-68.9564564			Peru	Phoneutria boliviensis	Phoneutria boliviensis	209335
38633779	2/5/2020	2020-02-05 22:47:00 UTC	Bogota	1984508	https://www.inaturalist.org/observations/38633779	https://static.inaturalist.org/photos/61429993/medium.jpeg?1581682718	Albán, CO-CU, CO	4.906624178	-74.48732112	Albán	Cundinamarca	Colombia	Phoneutria boliviensis	Phoneutria depilata	209335
15697544	8/7/2018	2018-08-07 13:01:00 UTC	Mountain Time (US & Canada)	524378	https://www.inaturalist.org/observations/15697544	https://static.inaturalist.org/photos/23428916/medium.jpeg?1534708656	Maynas Province, Peru	-4.2172495	-73.2059079			Peru	Phoneutria	Phoneutria boliviensis	209335
17003710	3/29/2005	2005-03-29 01:40:00 UTC	Paris	688548	https://www.inaturalist.org/observations/17003710	https://static.inaturalist.org/photos/25710773/medium.jpg?1538158647	Manu, Perú	-12.35556025	-70.71451305			Peru	Phoneutria boliviensis	Phoneutria boliviensis	209335
38782876	1/16/2011		Central Time (US & Canada)	2103573	https://www.inaturalist.org/observations/38782876	https://static.inaturalist.org/photos/61692662/medium.jpg?1581995433	Rio San Juan, Nicaragua	10.97933084	-84.33296734	San Carlos	Río San Juan	Nicaragua	Phoneutria boliviensis	Phoneutria depilata	209335
17811537	5/3/2018	2018-05-04 01:24:00 UTC	Eastern Time (US & Canada)	2281	https://www.inaturalist.org/observations/17811537	https://static.inaturalist.org/photos/27180449/medium.jpg?1540427945	Maynas Province, Peru	-4.299843333	-73.28059833			Peru	Phoneutria boliviensis	Phoneutria boliviensis	209335
39314017	2/27/2020	2020-02-27 21:19:58 UTC	Eastern Time (US & Canada)	1889107	https://www.inaturalist.org/observations/39314017	https://static.inaturalist.org/photos/62355190/medium.jpeg?1582895416	Osa Conservation	8.404005978	-83.33656501			Costa Rica	Phoneutria boliviensis	Phoneutria depilata	209335
39593302	3/4/2020	2020-03-04 16:56:35 UTC	Bogota	379764	https://www.inaturalist.org/observations/39593302	https://static.inaturalist.org/photos/62830143/medium.jpeg?1583457761	Pereira, Risaralda, Colombia	4.8015321	-75.7789476	Pereira	Risaralda	Colombia	Phoneutria boliviensis	Phoneutria depilata	209335
39613757	2/23/2020	2020-02-23 16:28:40 UTC	Bogota	7811	https://www.inaturalist.org/observations/39613757	https://static.inaturalist.org/photos/62864840/medium.jpeg?1583513366	Colombia	4.570868	-74.297333	Soacha	Cundinamarca	Colombia	Phoneutria boliviensis	Phoneutria depilata	209335
39615483	3/5/2020	2020-03-06 01:11:12 UTC	Bogota	776776	https://www.inaturalist.org/observations/39615483	https://static.inaturalist.org/photos/62867556/medium.jpeg?1583516223	El Carmen de Chucurí, CO-ST, CO	6.626697182	-73.59536022	El Carmen de Chucurí	Santander	Colombia	Phoneutria boliviensis	Phoneutria depilata	209335
19079633	12/29/2016	2016-12-30 01:21:00 UTC	Lima	29409	https://www.inaturalist.org/observations/19079633	https://static.inaturalist.org/photos/29275487/medium.jpg?1545104905	Las Piedras Amazon Center, Madre de Dios, Peru	-12.06994	-69.493844			Peru	Phoneutria boliviensis	Phoneutria boliviensis	209335
40110689	3/15/2020		UTC	2510200	https://www.inaturalist.org/observations/40110689	https://static.inaturalist.org/photos/63708349/medium.jpeg?1584410110	Luna del Puente Reserva Natural Privada	14.93812563	-87.89099883	Santa Cruz de Yojoa	Cortés	Honduras	Phoneutria boliviensis	Phoneutria depilata	209335
40153858	3/16/2020	2020-03-17 00:55:32 UTC	Central America	2474767	https://www.inaturalist.org/observations/40153858	https://static.inaturalist.org/photos/63780739/medium.jpeg?1584488370	Provincia de Puntarenas, Costa Rica	8.405555556	-83.34083333			Costa Rica	Phoneutria boliviensis	Phoneutria depilata	209335
40158519	3/15/2020	2020-03-16 03:05:59 UTC	Bogota	2574781	https://www.inaturalist.org/observations/40158519	https://static.inaturalist.org/photos/63788461/medium.jpeg?1584493954	Cimitarra, Santander, Colombia	6.3121085	-73.9438766	Cimitarra	Santander	Colombia	Phoneutria boliviensis	Phoneutria depilata	209335
40163318	3/10/2020	2020-03-10 14:05:27 UTC	Bogota	379764	https://www.inaturalist.org/observations/40163318	https://static.inaturalist.org/photos/63796666/medium.jpeg?1584500517	Pereira, Risaralda, Colombia	4.802226	-75.7786847	Pereira	Risaralda	Colombia	Phoneutria boliviensis	Phoneutria depilata	209335
21015011	3/6/2019	2019-03-06 10:54:50 UTC	Bogota	1502012	https://www.inaturalist.org/observations/21015011	https://static.inaturalist.org/photos/32459632/medium.jpg?1551930395	Madre de Dios, , Madre de Dios, PE	-12.530905	-69.04533333			Peru	Spinnen	Phoneutria boliviensis	209335
40687394	3/25/2020	2020-03-25 10:47:49 UTC	America/New_York	1491169	https://www.inaturalist.org/observations/40687394	https://static.inaturalist.org/photos/64498806/medium.jpg?1585136958	Puerto Araujo-Cimitarra, Cimitarra, Santander, Colombia	6.3485564	-73.9619787	Cimitarra	Santander	Colombia	Phoneutria boliviensis	Phoneutria depilata	209335
21660545	8/29/2016		UTC	1405447	https://www.inaturalist.org/observations/21660545	https://static.inaturalist.org/photos/33536320/medium.jpg?1553677760	Madre de Dios, Peru	-12.0406493	-71.7230362			Peru	Phoneutria boliviensis	Phoneutria boliviensis	209335
25293363	5/14/2019	2019-05-15 01:32:03 UTC	Lima	630581	https://www.inaturalist.org/observations/25293363	https://static.inaturalist.org/photos/39160401/medium.jpg?1558144558	Reserva Nacional De Tambopata, , Departamento de Madre de Dios, PE	-12.83718833	-69.29476167			Peru	Phoneutria boliviensis	Phoneutria boliviensis	209335
28100596	7/2/2019	2019-07-03 01:54:27 UTC	Bogota	1359300	https://www.inaturalist.org/observations/28100596	https://static.inaturalist.org/photos/43781395/medium.jpg?1562126093	Madre de Dios, , Madre de Dios, PE	-12.91206667	-71.40271667			Peru	Phoneutria	Phoneutria boliviensis	209335
41066997	2/25/2020	2020-02-26 04:15:00 UTC	Central America	1031873	https://www.inaturalist.org/observations/41066997	https://static.inaturalist.org/photos/65103749/medium.jpg?1585596268	Panamá Oeste, Panama	9.163138337	-79.83835809	La Chorrera		Panama	Phoneutria boliviensis	Phoneutria depilata	209335
41346623	5/23/2014	2014-05-24 00:57:00 UTC	Central America	18727	https://www.inaturalist.org/observations/41346623	https://static.inaturalist.org/photos/65580413/medium.jpeg?1585975954	Puerto Lempira, Honduras	14.74797889	-84.45823361	Puerto Lempira	Gracias a Dios	Honduras	Phoneutria boliviensis	Phoneutria depilata	209335
41364321	1/29/2018	2018-01-29 22:08:00 UTC	Central America	8353	https://www.inaturalist.org/observations/41364321	https://static.inaturalist.org/photos/65614129/medium.jpeg?1586011478	Bastimentos Island, Panama	9.329472551	-82.21703672			Panama	Phoneutria boliviensis	Phoneutria depilata	209335
29901033	6/1/2019	2019-06-01 23:25:21 UTC	Pacific Time (US & Canada)	368812	https://www.inaturalist.org/observations/29901033	https://static.inaturalist.org/photos/46691685/medium.jpg?1564553356	Madre de Dios, , Madre de Dios, PE	-12.56931703	-70.09998431			Peru	Phoneutria boliviensis	Phoneutria boliviensis	209335
41566196	2/21/2020		UTC	19950	https://www.inaturalist.org/observations/41566196	https://static.inaturalist.org/photos/65968302/medium.jpg?1586225854	Puntarenas Province, Costa Rica	8.6609513	-83.1401914			Costa Rica	Phoneutria boliviensis	Phoneutria depilata	209335
31704198	1/21/2018	2018-01-21 23:55:00 UTC	Eastern Time (US & Canada)	2185068	https://www.inaturalist.org/observations/31704198	https://static.inaturalist.org/photos/49647920/medium.jpg?1567041732	Manú Province, Peru	-12.79428333	-71.39641667			Peru	Phoneutria boliviensis	Phoneutria boliviensis	209335
41876177	4/9/2020	2020-04-09 22:49:49 UTC	Bogota	1984508	https://www.inaturalist.org/observations/41876177	https://static.inaturalist.org/photos/66450098/medium.jpeg?1586570769	Albán, CO-CU, CO	4.906600795	-74.48735934	Albán	Cundinamarca	Colombia	Phoneutria boliviensis	Phoneutria depilata	209335
41927356	4/2/2020	2020-04-02 15:54:18 UTC	Africa/Johannesburg	975621	https://www.inaturalist.org/observations/41927356	https://static.inaturalist.org/photos/66535591/medium.jpg?1586631081	Perez Zeledon, San Jose, CR	9.296440751	-83.82430938			Costa Rica	Phoneutria boliviensis	Phoneutria depilata	209335
33514546	8/9/2019	2019-08-10 00:59:00 UTC	Eastern Time (US & Canada)	556557	https://www.inaturalist.org/observations/33514546	https://static.inaturalist.org/photos/52643422/medium.jpg?1569642981	Manú Province, Peru	-12.56923056	-70.09988333			Peru	Phoneutria boliviensis	Phoneutria boliviensis	209335
42281808	6/12/2018	2018-06-12 18:35:55 UTC	America/New_York	2759655	https://www.inaturalist.org/observations/42281808	https://static.inaturalist.org/photos/67126721/medium.jpg?1586998314	Cerro Kenedy Oriente, Ciénaga, Magdalena, CO	11.12050283	-74.11995	Santa Marta (Dist. Esp.)	Magdalena	Colombia	Phoneutria boliviensis	Phoneutria depilata	209335
34341297	5/11/2014	2014-05-11 08:22:00 UTC	Eastern Time (US & Canada)	1826593	https://www.inaturalist.org/observations/34341297	https://static.inaturalist.org/photos/54032654/medium.jpg?1571020621	Manú Province, Peru	-12.56707069	-70.09575907			Peru	Phoneutria boliviensis	Phoneutria boliviensis	209335
42497813	10/14/2013	2013-10-13 23:01:00 UTC	Samoa	2772541	https://www.inaturalist.org/observations/42497813	https://static.inaturalist.org/photos/67478093/medium.jpg?1587235696	Upar, Yaguara, Huila, Colombia	2.73654	-75.48558	Palermo	Huila	Colombia	Phoneutria boliviensis	Phoneutria depilata	209335
42771064	3/24/2020	2020-03-24 02:47:39 UTC	Africa/Johannesburg	975621	https://www.inaturalist.org/observations/42771064	https://static.inaturalist.org/photos/67923384/medium.jpg?1587490724	Perez Zeledon, San Jose, CR	9.297251291	-83.82489617			Costa Rica	Phoneutria boliviensis	Phoneutria depilata	209335
43038454	2/23/2016	2016-02-23 14:02:00 UTC	Central America	18727	https://www.inaturalist.org/observations/43038454	https://static.inaturalist.org/photos/68332140/medium.jpeg?1587710003	Juan Francisco Bulnes, Honduras	15.8738876	-84.87956598	Juan Francisco Bulnes	Gracias a Dios	Honduras	Phoneutria boliviensis	Phoneutria depilata	209335
43116746	4/20/2020	2020-04-21 04:35:37 UTC	Bogota	2779141	https://www.inaturalist.org/observations/43116746	https://static.inaturalist.org/photos/68448125/medium.jpeg?1587747829	Rincón, Panamá	8.456944444	-82.28194444			Panama	Phoneutria boliviensis	Phoneutria depilata	209335
37030215	10/28/2014	2014-10-28 19:31:00 UTC	Amsterdam	382042	https://www.inaturalist.org/observations/37030215	https://static.inaturalist.org/photos/58635444/medium.jpg?1577545009	Tambopata, Madre de Dios, Peru	-12.89638833	-69.3625			Peru	Phoneutria boliviensis	Phoneutria boliviensis	209335
43232690	4/24/2020	2020-04-25 01:45:01 UTC	Bogota	8957	https://www.inaturalist.org/observations/43232690	https://static.inaturalist.org/photos/68619833/medium.jpeg?1587779216	Parque de Coto, Unnamed Road, Los Anastacios, Panamá	8.5333674	-82.4123283			Panama	Phoneutria boliviensis	Phoneutria depilata	209335
37427186	9/8/2019	2019-09-08 22:35:00 UTC	Eastern Time (US & Canada)	741402	https://www.inaturalist.org/observations/37427186	https://static.inaturalist.org/photos/59331443/medium.jpeg?1578581735	Tambopata, Peru	-12.87652784	-69.41008195			Peru	Phoneutria boliviensis	Phoneutria boliviensis	209335
43633665	4/25/2020	2020-04-26 02:38:06 UTC	Eastern Time (US & Canada)	1710270	https://www.inaturalist.org/observations/43633665	https://static.inaturalist.org/photos/69301215/medium.jpeg?1587926397	Los Pozos, Panamá	7.764540738	-80.63181102			Panama	Phoneutria boliviensis	Phoneutria depilata	209335
43639228	4/25/2020	2020-04-26 03:52:00 UTC	Central America	1031873	https://www.inaturalist.org/observations/43639228	https://static.inaturalist.org/photos/69217032/medium.jpg?1587914035	Gamboa, Panama	9.119060797	-79.70409662			Panama	Phoneutria boliviensis	Phoneutria depilata	209335
43653826	4/26/2020		UTC	2788850	https://www.inaturalist.org/observations/43653826	https://static.inaturalist.org/photos/69247578/medium.jpeg?1587918683	Río Teribe	9.32717734	-82.80163765			Panama	Phoneutria boliviensis	Phoneutria depilata	209335
43654759	4/26/2020		UTC	2788850	https://www.inaturalist.org/observations/43654759	https://static.inaturalist.org/photos/69249107/medium.jpeg?1587918899	Río Teribe	9.32717734	-82.80163765			Panama	Phoneutria boliviensis	Phoneutria depilata	209335
43886423	4/26/2020	2020-04-27 01:58:24 UTC	Central America	2474767	https://www.inaturalist.org/observations/43886423	https://static.inaturalist.org/photos/69598098/medium.jpeg?1587994651	Provincia de Puntarenas, Costa Rica	8.404166667	-83.33972222			Costa Rica	Phoneutria boliviensis	Phoneutria depilata	209335
44074317	4/27/2020	2020-04-27 14:21:07 UTC	Lima	1671002	https://www.inaturalist.org/observations/44074317	https://static.inaturalist.org/photos/69884163/medium.jpeg?1588045516	La Clara, Segovia, Antioquia, Colombia	7.2494475	-74.45658975	Segovia	Antioquia	Colombia	Phoneutria boliviensis	Phoneutria depilata	209335
44094607	4/27/2020	2020-04-28 03:04:42 UTC	Eastern Time (US & Canada)	516112	https://www.inaturalist.org/observations/44094607	https://static.inaturalist.org/photos/69914517/medium.jpeg?1588057015	Gamboa, Panama	9.116342385	-79.69787188			Panama	Phoneutria boliviensis	Phoneutria depilata	209335
39939556	1/20/2020	2020-01-20 21:39:09 UTC	Hawaii	2527211	https://www.inaturalist.org/observations/39939556	https://static.inaturalist.org/photos/63417664/medium.jpeg?1584133863	Tambopata, PE-MD, PE	-12.226047	-69.114591			Peru	Phoneutria boliviensis	Phoneutria boliviensis	209335
44796202	5/3/2020	2020-05-03 21:06:00 UTC	Alaska	2690540	https://www.inaturalist.org/observations/44796202	https://static.inaturalist.org/photos/71011197/medium.jpeg?1588540042	Gamboa, Panama	9.118047789	-79.69956999			Panama	Phoneutria boliviensis	Phoneutria depilata	209335
44936144	2/7/2020	2020-02-07 00:47:30 UTC	UTC	2908252	https://www.inaturalist.org/observations/44936144	https://static.inaturalist.org/photos/71237616/medium.jpeg?1588640291	Undefined location	9.599935528	-85.08994935			Costa Rica	Phoneutria boliviensis	Phoneutria depilata	209335
44970145	2/17/2002		Vienna	2606942	https://www.inaturalist.org/observations/44970145	https://static.inaturalist.org/photos/71294515/medium.jpg?1588683568	Provinz Puntarenas, Costa Rica	8.697344015	-83.20485381			Costa Rica	Phoneutria boliviensis	Phoneutria depilata	209335
45369439	5/9/2020	2020-05-09 10:42:21 UTC	Eastern Time (US & Canada)	2736858	https://www.inaturalist.org/observations/45369439	https://static.inaturalist.org/photos/72104308/medium.jpg?1589112935	San Andrés, Panamá	8.610775948	-82.74317169			Panama	Phoneutria boliviensis	Phoneutria depilata	209335
45603843	5/10/2020	2020-05-10 20:15:25 UTC	Bogota	2525979	https://www.inaturalist.org/observations/45603843	https://static.inaturalist.org/photos/72318957/medium.jpg?1589217016	Cundinamarca, CO	4.178886426	-74.40414158	Pandi	Cundinamarca	Colombia	Phoneutria boliviensis	Phoneutria depilata	209335
45733311	5/12/2020	2020-05-12 22:03:24 UTC	America/New_York	1560318	https://www.inaturalist.org/observations/45733311	https://static.inaturalist.org/photos/72529145/medium.jpg?1589326710	Piedecuesta, Santander, CO	7.049075174	-73.06960157	Floridablanca	Santander	Colombia	Phoneutria boliviensis	Phoneutria depilata	209335
45906476	5/13/2020		Bogota	683730	https://www.inaturalist.org/observations/45906476	https://static.inaturalist.org/photos/72807982/medium.jpeg?1589488392	Bello, Antioquia, Colombia	6.343774577	-75.5793168	Bello	Antioquia	Colombia	Phoneutria boliviensis	Phoneutria depilata	209335
46171276	5/16/2020	2020-05-16 20:05:48 UTC	America/New_York	2525979	https://www.inaturalist.org/observations/46171276	https://static.inaturalist.org/photos/73228078/medium.jpg?1589677760	Cundinamarca, CO	4.022546574	-74.46062014	Pandi	Cundinamarca	Colombia	Phoneutria boliviensis	Phoneutria depilata	209335
46271147	5/13/2020	2020-05-13 15:18:52 UTC	Bogota	2991484	https://www.inaturalist.org/observations/46271147	https://static.inaturalist.org/photos/73384004/medium.jpeg?1589740155	Barbosa, Antioquia, Colombia	6.413275229	-75.39378036	Barbosa	Antioquia	Colombia	Phoneutria boliviensis	Phoneutria depilata	209335
46271383	5/16/2020	2020-05-17 00:16:11 UTC	Bogota	2991484	https://www.inaturalist.org/observations/46271383	https://static.inaturalist.org/photos/73384403/medium.jpeg?1589740252	Barbosa, Antioquia, Colombia	6.413156951	-75.39373979	Barbosa	Antioquia	Colombia	Phoneutria boliviensis	Phoneutria depilata	209335
46271581	5/16/2020	2020-05-16 23:16:53 UTC	America/New_York	2991484	https://www.inaturalist.org/observations/46271581	https://static.inaturalist.org/photos/73384734/medium.jpeg?1589740335	Barbosa, Antioquia, Colombia	6.413105974	-75.39371632	Barbosa	Antioquia	Colombia	Phoneutria boliviensis	Phoneutria depilata	209335
46688797	5/20/2020	2020-05-21 03:39:02 UTC	Bogota	1984528	https://www.inaturalist.org/observations/46688797	https://static.inaturalist.org/photos/74050650/medium.jpeg?1590035820	Cartago, Pereira, Risaralda, Colombia	4.757864444	-75.94477214	Pereira	Risaralda	Colombia	Phoneutria boliviensis	Phoneutria depilata	209335
41486725	1/17/2020		UTC	2716164	https://www.inaturalist.org/observations/41486725	https://static.inaturalist.org/photos/65817022/medium.jpeg?1586125133	Parinari District, 16570, Pérou	-4.418773605	-73.33021112			Peru	Phoneutria boliviensis	Phoneutria boliviensis	209335
47199258	12/28/2019		UTC	1461889	https://www.inaturalist.org/observations/47199258	https://static.inaturalist.org/photos/74839923/medium.jpeg?1590358906	Santa Marta, Magdalena, Colombia	11.13615908	-74.11650537	Santa Marta (Dist. Esp.)	Magdalena	Colombia	Phoneutria boliviensis	Phoneutria depilata	209335
42033867	3/24/2020	2020-03-24 01:54:00 UTC	Paris	2605773	https://www.inaturalist.org/observations/42033867	https://static.inaturalist.org/photos/66710803/medium.jpg?1586724773	10250, Peru	-9.6178648	-74.9340296			Peru	Phoneutria boliviensis	Phoneutria boliviensis	209335
47701244	4/20/2020	2020-04-20 17:29:00 UTC	Bogota	1984508	https://www.inaturalist.org/observations/47701244	https://static.inaturalist.org/photos/75666355/medium.jpg?1590727559	Guayabal de Siquima, Cundinamarca, Colombia	4.906561711	-74.48730234	Albán	Cundinamarca	Colombia	Phoneutria boliviensis	Phoneutria depilata	209335
42313225	3/25/2020	2020-03-25 02:26:00 UTC	Paris	2605773	https://www.inaturalist.org/observations/42313225	https://static.inaturalist.org/photos/67177745/medium.jpg?1587046557	10250, Peru	-9.6178648	-74.9340296			Peru	Phoneutria boliviensis	Phoneutria boliviensis	209335
48086315	5/27/2020	2020-05-28 03:16:00 UTC	Central America	1031873	https://www.inaturalist.org/observations/48086315	https://static.inaturalist.org/photos/76281684/medium.jpg?1590985137	Colón District, Panama	9.121008727	-79.70326004			Panama	Phoneutria boliviensis	Phoneutria depilata	209335
47054477	6/3/2019	2019-06-04 03:47:09 UTC	Eastern Time (US & Canada)	1969907	https://www.inaturalist.org/observations/47054477	https://static.inaturalist.org/photos/74624356/medium.jpg?1590283000	Manu National Park, Madre de Dios, PE	-11.94530544	-71.68766076			Peru	Phoneutria boliviensis	Phoneutria boliviensis	209335
48243024	1/26/2020	2020-01-27 00:11:00 UTC	Eastern Time (US & Canada)	9463	https://www.inaturalist.org/observations/48243024	https://static.inaturalist.org/photos/76531123/medium.jpeg?1591111118	Lagunas, Provincia de Puntarenas, Costa Rica	9.301615828	-83.86163065			Costa Rica	Phoneutria boliviensis	Phoneutria depilata	209335
48302701	6/2/2020	2020-06-02 14:58:18 UTC	Bogota	2927788	https://www.inaturalist.org/observations/48302701	https://static.inaturalist.org/photos/76635495/medium.jpeg?1591153671	Changuinola, Panamá	9.421251849	-82.50887219			Panama	Phoneutria boliviensis	Phoneutria depilata	209335
47346440	2/19/2013	2013-02-19 16:19:00 UTC	Eastern Time (US & Canada)	453284	https://www.inaturalist.org/observations/47346440	https://static.inaturalist.org/photos/75088577/medium.jpg?1590451958	Loreto Province, Peru	-4.292973377	-73.43973643			Peru	Phoneutria boliviensis	Phoneutria boliviensis	209335
48600954	6/5/2020	2020-06-05 23:30:00 UTC	Eastern Time (US & Canada)	3103078	https://www.inaturalist.org/observations/48600954	https://static.inaturalist.org/photos/77123427/medium.jpg?1591404026	Finca 11	9.463282798	-82.51790721			Panama	Phoneutria boliviensis	Phoneutria depilata	209335
48737337	6/6/2020	2020-06-07 01:51:48 UTC	Bogota	2759655	https://www.inaturalist.org/observations/48737337	https://static.inaturalist.org/photos/77348608/medium.jpg?1591499176	Cerro Kenedy Oriente, Ciénaga, Magdalena, CO	11.12051383	-74.11989717	Santa Marta (Dist. Esp.)	Magdalena	Colombia	Phoneutria boliviensis	Phoneutria depilata	209335
48942838	6/5/2020	2020-06-05 18:23:00 UTC	Eastern Time (US & Canada)	3083470	https://www.inaturalist.org/observations/48942838	https://static.inaturalist.org/photos/77678972/medium.jpg?1591644525	Las Tablas, Panamá	9.544218655	-82.74181399			Panama	Phoneutria boliviensis	Phoneutria depilata	209335
47802697	3/26/2020	2020-03-26 23:09:07 UTC	Mountain Time (US & Canada)	491170	https://www.inaturalist.org/observations/47802697	https://static.inaturalist.org/photos/75828804/medium.jpg?1590806712	T2, Madre de Dios, PE	-12.78943833	-71.39189167			Peru	Phoneutria boliviensis	Phoneutria boliviensis	209335
49187393	6/9/2020	2020-06-09 21:33:00 UTC	Bogota	1667084	https://www.inaturalist.org/observations/49187393	https://static.inaturalist.org/photos/78076566/medium.jpeg?1591839723	Cochea, Dolega, Panamá	8.600955721	-82.42262691			Panama	Phoneutria boliviensis	Phoneutria depilata	209335
49388028	6/12/2020	2020-06-12 22:45:00 UTC	Eastern Time (US & Canada)	3082082	https://www.inaturalist.org/observations/49388028	https://static.inaturalist.org/photos/78400875/medium.jpg?1592007911	Finca 4, El Empalme, Panamá	9.418903489	-82.46607956			Panama	Phoneutria boliviensis	Phoneutria depilata	209335
49841644	2/29/2020		UTC	2776987	https://www.inaturalist.org/observations/49841644	https://static.inaturalist.org/photos/79133667/medium.jpg?1592320197	Br. Santa Fé, Medellín, Antioquia, Colombia	6.223739033	-75.58028139	Medellín	Antioquia	Colombia	Phoneutria boliviensis	Phoneutria depilata	209335
48334997	1/2/2013	2013-01-02 00:06:00 UTC	Cairo	2035809	https://www.inaturalist.org/observations/48334997	https://static.inaturalist.org/photos/76687510/medium.jpeg?1591192552	Lago Sandoval, 17000, Perú	-12.6055477	-69.0418853			Peru	Phoneutria boliviensis	Phoneutria boliviensis	209335
50087230	1/7/2020	2020-01-07 13:08:32 UTC	Bogota	3200800	https://www.inaturalist.org/observations/50087230	https://static.inaturalist.org/photos/79533434/medium.jpg?1592513150	Jamundí, Valle Del Cauca, CO	3.311105	-76.5745	Santiago de Cali	Valle del Cauca	Colombia	Phoneutria boliviensis	Phoneutria depilata	209335
50364642	6/20/2020	2020-06-20 17:17:44 UTC	Bogota	3086818	https://www.inaturalist.org/observations/50364642	https://static.inaturalist.org/photos/79974720/medium.jpeg?1592712228	Mata Francés, Panamá	8.641522646	-82.43696686			Panama	Phoneutria boliviensis	Phoneutria depilata	209335
50651573	6/23/2020	2020-06-23 04:21:54 UTC	Eastern Time (US & Canada)	1035082	https://www.inaturalist.org/observations/50651573	https://static.inaturalist.org/photos/80440500/medium.jpg?1592909039	Veraguas, PA	8.525153006	-81.05954639			Panama	Phoneutria boliviensis	Phoneutria depilata	209335
51170336	6/27/2020	2020-06-27 19:45:39 UTC	Bogota	3202104	https://www.inaturalist.org/observations/51170336	https://static.inaturalist.org/photos/81283617/medium.jpg?1593304688	Parque Nacional Natural Sierra Nevada de Santa Marta, Riohacha, Departamento de La Guajira, CO	11.223105	-73.57129667	Riohacha	La Guajira	Colombia		Phoneutria depilata	209335
51192255	6/27/2020	2020-06-27 00:39:00 UTC	UTC	3221681	https://www.inaturalist.org/observations/51192255	https://static.inaturalist.org/photos/81325779/medium.jpg?1593325279	Salado del consota	4.785778668	-75.68973597	Pereira	Risaralda	Colombia	Phoneutria boliviensis	Phoneutria depilata	209335
51413605	10/11/2017		UTC	1124429	https://www.inaturalist.org/observations/51413605	https://static.inaturalist.org/photos/81681923/medium.jpg?1593471233	Paucartambo Province, Peru	-12.96174075	-71.34841715			Peru	Phoneutria boliviensis	Phoneutria boliviensis	209335
51435013	6/24/2020	2020-06-25 03:50:23 UTC	Eastern Time (US & Canada)	2731930	https://www.inaturalist.org/observations/51435013	https://static.inaturalist.org/photos/81719693/medium.jpg?1593487891	Bocas del Toro, PA-BC, PA	9.252262143	-82.14814425			Panama	Phoneutria boliviensis	Phoneutria depilata	209335
52194728	7/6/2020	2020-07-06 15:55:40 UTC	Bogota	3277954	https://www.inaturalist.org/observations/52194728	https://static.inaturalist.org/photos/82956727/medium.jpeg?1594070535	Calle 6#12-77, San Gil, Santander, Colombia	6.5424645	-73.12793789	San Gil	Santander	Colombia	Phoneutria boliviensis	Phoneutria depilata	209335
52795403	7/11/2020	2020-07-12 02:17:29 UTC	Eastern Time (US & Canada)	1035082	https://www.inaturalist.org/observations/52795403	https://static.inaturalist.org/photos/83947327/medium.jpg?1594559848	Veraguas, PA	8.525078896	-81.05961687			Panama	Phoneutria boliviensis	Phoneutria depilata	209335
52901627	11/8/2016	2016-11-09 03:11:00 UTC	Central America	696299	https://www.inaturalist.org/observations/52901627	https://static.inaturalist.org/photos/84118857/medium.jpg?1594611579	Jorge Debravo, Provincia de Cartago, Turrialba, Costa Rica	9.897805517	-83.67139681			Costa Rica	Phoneutria boliviensis	Phoneutria depilata	209335
